# Supplementary material for: Psychological distress symptoms among healthcare professionals are significantly influenced by psychosocial work context, Ethiopia: A cross-sectional analysis
Source: PLoS One. 2020 Sep 18;15(9):e0239346. doi: 10.1371/journal.pone.0239346 (PMC7500597; doi:10.1371/journal.pone.0239346)
Supplement: S1 Data set — (XLSX) [file pone.0239346.s001.xlsx]

## Sheet: Sheet1
ID	N001SEX	N002Ageinyears	N003Maritalstatus	N004Numberoffamiliesinnumber	N005Profession	N006Educationalstatus	N007Religion	N008MonthlyincomelevelinETB	N009Workexperiencesinyearormonth	N201Doyousmokecigarettes	N202Ifyeshowoftendoyousmoke	N203Inthelastoneyearhaveyoubeensmoking	N204Doyoudrinkalcohol	N205Ifyeshowoften	N206Doyouhaveadisability	N207Ifyesdoesthisrelatetophysicalhealth	N208Ifyesdoesthisrelatetomentalhealth	N209Doyouchewkhat	N210Ifyeshowmanydaysdidyouchewduringthelastweek	N1001Yourjoboverall	N1002Theworkitself	N1003Thephysicalworkconditions	N1004Relationshipswithyourlinemanager	N1005Yourpromotionprospects	N1006Yourrateofpay	N1007YourhoursofWork	N1008Yourjobsecurity	N1009Youropportunitiestouseinitiative	N1010Theintellectualstimulationyoureceive	N215Doesthelevelofnoiseintheareasinwhichyouworkisusuallyhigh	N216Doestheleveloflightingintheareasinwhichyouworkisusuallypoor	N217Doesthetemperatureofyourworkareasisusuallycomfortable	N218Doesthehumidityinyourworkareasisusuallytoohigh	N219Doesthelevelofaircirculationinyourworkareasisgood	N220Theoverallqualityofthephysicalenvironmentwhereyouworkispoor	N221Isyourworkareasisarecrowded	N1Doesworkmakeyousostressedthatyouwishyouhadadifferentjob	N2Doyougetsostressedatworkthatyouwanttoquit	N3Doyouworryabouthavingtowakeupandgotoworkinthemorning	N4Doyoufinditdifficulttosleepatnightbecauseyouworryaboutyourwork	N5Doyougetsostressedatworkthatyouforgettodoimportanttasks	N6Doesworkstressedthatyoufindithardtoconcentrateonyourtasks	N7Doyouspendalotoftimeworryingaboutyourwork	N8Doyoufeellikeyoucannotcopewithyourworkanymore	N9Doesworkmakeyousostressedthatyouloseyourtemper	N401Dealingwithpatientdiscipline	N402largerOPDorwards	N403Dealingwithaggressiveviolentbehavior	N404treatingnewclients
1	1	29	1	3	6	1	1	8400	8	2	#NULL!	#NULL!	1	4	2	#NULL!	#NULL!	1	#NULL!	4	4	2	2	4	2	4	2	2	2	2	2	2	1	1	1	1	2	2	1	2	2	3	2	1	2	2	3	2	1
2	1	1	1	2	6	2	1	8400	6	2	#NULL!	#NULL!	1	4	2	#NULL!	#NULL!	1	#NULL!	4	4	2	2	4	2	4	2	2	2	2	2	2	1	1	1	1	2	2	1	2	2	3	2	1	2	2	3	2	1
3	1	24	2	3	6	2	1	3553	1	2	#NULL!	#NULL!	1	4	2	#NULL!	#NULL!	1	#NULL!	4	5	4	5	4	3	3	3	4	4	1	1	2	1	1	2	1	3	3	2	1	2	3	4	3	3	2	2	1	4
4	1	29	1	2	6	2	1	8400	8	2	#NULL!	#NULL!	1	4	2	#NULL!	#NULL!	1	#NULL!	4	4	2	2	4	2	4	2	2	2	2	2	2	1	1	1	1	2	2	1	2	2	3	2	1	2	2	3	2	1
5	1	29	1	2	6	2	1	8400	7	2	#NULL!	1	1	4	2	#NULL!	#NULL!	1	#NULL!	4	4	2	2	4	2	4	2	2	2	2	2	2	1	1	1	1	2	2	1	2	2	3	2	1	2	2	3	2	1
6	1	24	2	2	6	2	1	4000	1	2	#NULL!	#NULL!	2	#NULL!	2	#NULL!	#NULL!	1	#NULL!	5	5	5	5	5	1	4	5	5	5	2	1	2	2	1	1	1	1	1	2	1	1	1	1	1	1	1	4	1	1
7	1	5	2	3	6	2	1	4000	2	2	#NULL!	#NULL!	1	4	2	#NULL!	#NULL!	1	#NULL!	5	5	5	5	5	1	4	5	5	5	2	1	2	2	1	1	1	1	1	2	1	1	1	1	1	1	1	4	1	1
8	1	4	2	2	6	2	1	4000	1	2	#NULL!	#NULL!	2	#NULL!	2	#NULL!	#NULL!	1	#NULL!	5	5	5	5	5	1	4	5	5	5	2	1	2	2	1	1	1	1	1	2	1	1	1	1	1	1	1	4	1	1
9	2	22	2	3	6	2	2	3653	1	2	#NULL!	#NULL!	2	#NULL!	2	#NULL!	#NULL!	1	#NULL!	4	4	4	4	4	1	1	2	4	4	2	2	2	1	2	1	1	1	1	1	1	1	1	4	3	3	2	4	2	1
10	1	29	2	6	1	3	1	11000	10	2	#NULL!	#NULL!	2	#NULL!	2	#NULL!	#NULL!	1	#NULL!	4	4	3	3	3	2	3	2	3	3	1	1	2	1	2	1	1	4	3	3	2	3	4	5	1	4	3	3	4	3
11	1	28	1	3	1	2	2	7650	2	2	#NULL!	#NULL!	1	4	2	#NULL!	#NULL!	1	#NULL!	5	5	5	3	1	1	1	1	1	3	1	1	2	2	2	1	1	5	5	1	1	1	1	1	1	1	2	2	4	2
12	1	29	2	6	1	3	1	11000	4	2	#NULL!	#NULL!	2	2	2	#NULL!	2	1	#NULL!	4	4	3	3	3	2	3	2	3	3	1	1	2	1	2	1	1	4	3	3	2	3	4	5	1	4	3	3	4	3
13	1	29	1	3	1	2	2	7650	2	2	#NULL!	#NULL!	1	4	2	#NULL!	#NULL!	1	#NULL!	5	5	5	3	1	1	1	1	1	3	1	1	2	2	2	1	1	5	5	1	1	1	1	1	1	1	2	2	4	2
14	1	29	1	3	1	2	1	7600	2	2	#NULL!	#NULL!	1	4	2	#NULL!	#NULL!	1	#NULL!	5	5	5	3	1	1	1	1	1	3	1	1	2	2	2	1	1	5	5	1	1	1	1	1	1	1	2	2	4	2
15	1	34	1	3	1	3	1	12000	4	2	#NULL!	#NULL!	2	#NULL!	2	#NULL!	#NULL!	1	#NULL!	5	5	2	2	3	2	4	2	4	3	2	2	2	2	1	1	1	3	2	2	3	2	4	1	2	1	2	2	3	2
16	2	30	2	7	1	2	1	7200	2	2	#NULL!	#NULL!	2	#NULL!	2	#NULL!	#NULL!	1	#NULL!	4	5	4	2	3	3	2	4	4	4	1	1	2	2	2	1	1	3	4	3	2	4	3	3	3	2	2	2	3	2
17	1	32	1	2	1	2	1	4800	2	2	#NULL!	#NULL!	1	3	1	1	2	1	#NULL!	2	3	4	4	3	4	4	4	4	4	1	2	2	2	2	2	2	3	3	1	1	1	1	4	3	1	2	2	3	2
18	1	52	1	6	4	3	1	9000	7	2	#NULL!	#NULL!	1	3	2	#NULL!	#NULL!	1	#NULL!	5	5	4	4	4	2	2	2	4	4	1	2	1	2	1	2	1	3	3	3	2	3	3	3	3	2	2	3	3	2
19	1	39	1	3	4	3	3	6000	4	2	#NULL!	#NULL!	1	3	2	#NULL!	#NULL!	1	#NULL!	4	4	4	4	3	2	2	2	3	3	2	2	1	2	1	1	2	3	2	2	1	1	4	4	2	1	2	1	3	1
20	1	34	3	5	4	2	1	5000	2	2	#NULL!	#NULL!	1	3	2	#NULL!	#NULL!	1	#NULL!	4	4	4	4	3	2	2	4	3	3	2	1	2	2	1	1	1	2	2	2	3	1	2	2	3	1	2	1	3	1
21	1	30	2	8	4	2	3	3400	2	2	#NULL!	#NULL!	1	2	2	#NULL!	#NULL!	1	#NULL!	4	4	4	4	3	2	4	2	3	3	2	2	1	2	1	2	2	3	3	3	1	1	2	2	2	1	2	1	3	1
23	1	30	1	6	4	2	3	5300	6	2	#NULL!	#NULL!	2	#NULL!	2	#NULL!	#NULL!	1	#NULL!	4	4	4	2	4	2	2	2	2	3	2	2	2	2	1	2	2	1	2	1	1	2	3	2	1	1	2	3	4	2
23	1	42	1	8	4	3	2	9000	12	2	#NULL!	#NULL!	2	#NULL!	2	#NULL!	#NULL!	2	#NULL!	4	4	3	2	3	2	4	4	4	3	2	2	2	2	1	2	2	3	3	2	3	3	2	3	3	1	2	2	3	2
24	1	30	1	4	4	2	1	4500	4	2	#NULL!	#NULL!	2	#NULL!	2	#NULL!	#NULL!	2	#NULL!	5	5	4	5	5	5	4	4	4	3	2	2	2	2	1	2	2	1	2	1	2	3	2	3	2	3	3	3	2	3
25	1	38	1	4	4	2	2	5780	5	1	3	1	1	2	2	#NULL!	#NULL!	1	4	5	4	3	4	3	2	4	2	3	4	1	2	2	2	1	1	2	3	3	4	4	3	3	4	3	2	2	2	3	3
26	1	37	2	3	4	2	1	3600	3	2	#NULL!	#NULL!	2	#NULL!	2	#NULL!	2	1	#NULL!	4	4	2	2	2	4	4	3	4	5	2	2	1	2	1	1	2	4	3	5	4	3	4	4	2	4	3	3	2	3
27	1	23	2	4	4	2	1	3500	2	2	#NULL!	#NULL!	2	#NULL!	2	#NULL!	#NULL!	2	#NULL!	4	3	3	3	4	4	4	3	3	4	2	2	2	2	2	2	1	4	4	3	4	3	4	3	3	3	2	2	2	2
28	1	28	2	3	4	2	2	4300	2	2	#NULL!	#NULL!	2	#NULL!	2	#NULL!	#NULL!	2	#NULL!	2	4	2	4	3	2	1	1	3	3	2	2	1	2	1	2	2	3	2	3	3	1	4	3	3	1	2	1	3	2
29	2	28	1	2	4	2	2	4200	2	2	#NULL!	#NULL!	2	#NULL!	2	2	2	2	#NULL!	4	4	2	3	4	1	1	1	2	2	2	2	2	2	1	1	2	2	2	2	1	1	2	1	2	3	2	2	3	2
30	1	38	1	3	4	2	2	3800	2	2	#NULL!	#NULL!	2	#NULL!	2	#NULL!	#NULL!	1	#NULL!	2	3	4	4	2	2	2	2	2	3	2	1	2	2	2	1	2	2	2	2	3	1	3	4	3	2	2	2	2	2
31	1	25	2	2	4	2	4	4200	4	2	#NULL!	#NULL!	2	#NULL!	2	#NULL!	#NULL!	2	#NULL!	2	2	4	2	2	1	1	2	3	2	2	2	2	2	1	2	2	3	2	3	2	2	3	2	2	3	2	3	3	3
32	1	45	3	5	4	2	1	7200	6	2	#NULL!	#NULL!	2	#NULL!	2	#NULL!	#NULL!	2	#NULL!	2	4	2	2	2	1	2	2	3	3	2	1	2	2	2	1	1	3	3	3	2	1	2	3	2	2	2	4	2	2
33	1	34	1	3	4	2	2	4000	3	2	#NULL!	#NULL!	1	4	2	#NULL!	#NULL!	1	2	4	4	2	2	2	1	1	1	3	2	2	1	2	2	2	1	1	3	3	4	2	2	2	3	2	2	2	3	3	3
34	1	42	4	3	4	2	1	7000	8	1	3	2	1	2	2	#NULL!	#NULL!	2	#NULL!	4	3	3	4	4	4	3	3	3	4	1	1	1	1	1	2	1	2	2	3	4	3	3	4	2	4	3	1	2	1
35	2	34	4	2	4	3	2	6790	6	2	#NULL!	#NULL!	2	#NULL!	2	#NULL!	#NULL!	2	#NULL!	4	4	3	3	4	4	3	3	4	5	2	2	2	2	1	1	1	2	3	4	5	4	3	1	1	5	4	3	3	2
36	1	30	2	3	4	2	1	5627	4	2	#NULL!	#NULL!	1	3	2	#NULL!	#NULL!	2	#NULL!	4	3	3	3	4	3	3	4	4	3	1	1	2	2	2	2	1	2	2	3	3	4	3	2	1	3	2	2	2	3
37	1	31	2	1	4	3	2	8700	6	2	#NULL!	#NULL!	2	#NULL!	2	#NULL!	#NULL!	1	#NULL!	3	3	3	4	3	2	3	4	3	5	1	1	2	1	2	2	1	4	3	2	2	3	3	5	4	3	3	1	2	1
38	1	43	1	5	4	2	1	5400	4	1	3	2	1	3	2	#NULL!	#NULL!	2	#NULL!	5	5	3	4	2	3	2	3	4	1	2	2	2	1	1	1	1	3	2	3	2	3	4	2	3	5	2	3	2	2
39	1	29	2	1	4	2	3	4890	2	2	#NULL!	#NULL!	1	1	2	#NULL!	#NULL!	1	4	5	4	3	3	2	3	2	3	2	4	1	1	2	1	2	1	1	3	4	4	3	4	3	2	3	4	3	1	2	3
40	1	30	1	4	4	2	2	5350	3	2	#NULL!	#NULL!	1	2	2	#NULL!	#NULL!	1	#NULL!	5	4	2	3	2	1	3	3	2	1	2	2	1	1	2	1	1	4	4	3	3	4	3	4	3	2	3	1	2	3
41	1	42	1	7	4	3	2	7890	6	2	#NULL!	#NULL!	2	#NULL!	2	#NULL!	#NULL!	2	#NULL!	5	4	4	5	2	2	3	2	1	2	1	1	2	1	1	1	2	4	3	1	4	4	3	3	2	3	1	2	3	2
42	1	38	1	5	4	2	1	5873	4	2	#NULL!	#NULL!	2	#NULL!	2	#NULL!	#NULL!	2	#NULL!	3	3	2	3	4	4	3	2	4	3	1	1	2	2	1	2	1	3	3	2	3	2	3	3	3	2	4	1	3	2
43	2	32	3	3	4	2	2	6723	5	2	#NULL!	#NULL!	2	#NULL!	1	1	1	1	5	5	4	4	5	4	3	3	4	3	4	2	2	2	2	1	1	1	3	3	4	4	3	3	3	4	4	2	2	2	2
44	2	29	2	1	4	2	1	5100	4	2	#NULL!	#NULL!	1	2	2	#NULL!	#NULL!	2	#NULL!	3	3	4	3	2	3	4	4	3	4	2	2	2	1	1	2	2	4	3	3	3	2	2	3	4	2	3	1	1	2
45	2	28	2	2	4	2	3	4087	1	2	#NULL!	#NULL!	1	4	2	#NULL!	#NULL!	1	#NULL!	5	4	3	4	4	4	4	2	2	1	1	1	1	2	1	2	1	4	2	1	1	1	2	2	3	5	1	1	2	2
46	1	35	1	6	4	1	1	3785	2	1	3	2	1	2	2	#NULL!	#NULL!	2	#NULL!	2	3	3	3	4	3	3	4	4	5	1	1	1	2	1	2	1	4	2	1	1	1	2	2	3	4	1	2	2	3
47	1	51	4	5	4	3	1	7000	10	1	3	1	1	3	2	#NULL!	#NULL!	2	#NULL!	4	3	3	4	4	4	3	4	4	5	2	2	1	2	1	2	1	3	3	4	3	2	3	3	4	3	4	3	3	3
48	2	47	1	7	4	2	2	6790	7	2	#NULL!	#NULL!	2	#NULL!	2	#NULL!	#NULL!	1	#NULL!	4	5	4	4	4	3	4	4	3	4	2	2	2	1	1	2	1	1	1	1	1	2	2	3	3	4	3	2	3	2
49	1	39	1	3	4	2	2	4905	3	2	#NULL!	#NULL!	2	#NULL!	2	#NULL!	#NULL!	1	7	4	3	3	4	4	3	3	4	4	3	1	1	2	2	1	1	2	3	3	4	3	3	4	4	4	3	3	2	2	2
#NULL!	2	38	1	5	4	3	1	6700	5	2	#NULL!	#NULL!	1	4	2	#NULL!	#NULL!	2	#NULL!	5	2	3	4	4	4	4	4	4	5	2	2	2	1	1	2	1	3	3	4	3	4	3	4	4	4	3	3	3	3
51	1	43	4	3	4	2	1	5870	4	2	#NULL!	#NULL!	1	2	2	#NULL!	#NULL!	1	#NULL!	4	3	4	3	4	4	4	4	4	3	1	1	2	1	2	1	1	5	4	4	3	3	4	4	3	5	3	3	3	4
52	1	34	3	4	4	2	3	5860	4	2	#NULL!	#NULL!	2	#NULL!	2	#NULL!	#NULL!	2	#NULL!	3	4	4	4	4	4	2	2	2	1	2	2	1	2	1	1	2	3	3	4	3	2	1	3	3	4	4	1	2	1
53	1	49	1	8	4	3	2	4200	4	2	#NULL!	#NULL!	2	#NULL!	2	#NULL!	#NULL!	1	1	5	5	4	4	3	2	3	2	4	3	1	1	2	2	2	2	1	4	3	4	3	3	4	4	3	5	2	2	3	3
54	1	25	2	3	4	2	1	5400	6	2	#NULL!	#NULL!	1	4	2	#NULL!	#NULL!	1	#NULL!	4	3	1	2	1	1	1	3	3	3	1	2	2	2	2	2	2	1	2	1	5	3	3	2	4	4	3	1	3	3
55	1	5	2	7	4	2	3	4000	3	1	4	2	1	4	2	#NULL!	#NULL!	2	#NULL!	4	5	4	5	2	2	1	2	3	3	2	2	2	1	2	1	2	3	4	2	1	2	3	1	3	3	1	2	2	3
56	1	24	2	1	4	2	1	4500	2	2	#NULL!	#NULL!	1	2	2	#NULL!	#NULL!	2	#NULL!	4	3	3	3	4	1	1	1	1	1	2	2	2	2	1	2	2	3	4	2	1	1	1	1	1	1	3	2	3	3
57	2	29	1	2	4	2	1	6100	4	2	#NULL!	#NULL!	1	4	2	#NULL!	#NULL!	1	#NULL!	4	5	4	3	4	1	5	3	3	2	1	2	2	1	2	1	2	4	3	2	1	3	2	3	2	3	1	2	3	3
58	2	30	1	2	4	2	1	6100	4	2	#NULL!	#NULL!	1	4	2	#NULL!	#NULL!	2	#NULL!	4	5	4	3	4	1	5	3	3	2	1	2	2	1	2	1	1	4	3	2	1	3	2	3	2	3	1	2	3	3
59	2	25	2	4	4	2	1	6000	5	2	#NULL!	#NULL!	2	#NULL!	2	#NULL!	#NULL!	2	#NULL!	4	4	3	4	2	2	2	2	2	2	2	2	1	2	1	1	2	2	2	3	2	4	4	3	3	3	1	2	1	2
60	2	30	1	2	4	2	1	6179	4	2	#NULL!	#NULL!	1	4	2	#NULL!	#NULL!	2	#NULL!	4	5	4	3	4	1	5	3	3	2	1	2	2	1	2	1	1	4	3	2	1	3	2	3	2	3	1	2	3	3
61	1	2	2	2	4	1	1	4000	6	2	#NULL!	#NULL!	2	#NULL!	2	#NULL!	#NULL!	1	#NULL!	4	4	2	4	3	1	2	2	2	3	1	2	1	2	2	1	1	3	4	2	3	1	2	1	3	2	1	1	1	1
62	1	28	3	3	5	1	1	4000	6	2	#NULL!	#NULL!	2	#NULL!	2	#NULL!	#NULL!	2	#NULL!	4	4	2	4	3	1	2	2	2	3	1	2	1	2	2	1	1	3	4	2	3	1	2	1	3	2	1	1	1	1
63	1	27	3	5	5	2	1	4400	2	1	3	2	1	3	2	#NULL!	#NULL!	2	#NULL!	4	5	4	5	2	2	1	2	3	3	2	2	2	1	2	1	2	3	4	2	1	2	3	1	3	3	1	2	2	3
64	1	25	2	4	5	2	1	5400	5	2	#NULL!	#NULL!	1	4	2	#NULL!	#NULL!	2	#NULL!	4	3	1	2	1	1	1	3	3	3	1	2	2	2	2	2	2	1	2	1	5	3	3	2	4	4	3	1	3	2
65	2	27	1	6	5	2	2	5000	6	1	3	2	2	#NULL!	2	#NULL!	#NULL!	2	#NULL!	4	4	3	4	3	4	2	2	2	3	2	2	2	2	1	1	1	2	2	3	2	2	3	3	3	2	1	2	2	1
66	2	37	1	4	4	1	5	4248	3	2	#NULL!	#NULL!	1	3	1	2	#NULL!	2	#NULL!	3	2	3	4	3	4	3	4	4	5	1	1	2	2	1	1	1	3	3	4	3	4	3	3	3	4	3	2	1	1
67	1	40	1	5	5	2	1	6205	7	2	#NULL!	#NULL!	1	2	2	#NULL!	#NULL!	1	5	4	4	3	3	4	4	3	3	5	4	1	1	2	2	1	2	1	2	3	3	3	4	3	3	4	4	4	4	3	3
68	2	38	1	4	5	2	2	5472	3	2	#NULL!	#NULL!	1	4	2	#NULL!	#NULL!	2	#NULL!	4	4	4	4	3	3	3	4	2	4	2	2	1	2	2	1	1	4	4	4	3	3	4	4	4	5	4	3	3	2
69	2	39	3	2	5	3	3	7259	5	2	#NULL!	#NULL!	1	2	2	#NULL!	2	1	2	3	5	4	5	5	4	2	3	4	5	1	2	1	2	1	2	2	4	3	4	5	4	4	4	5	4	3	3	2	3
70	1	33	3	4	5	1	1	4300	3	1	1	1	1	2	2	#NULL!	#NULL!	1	#NULL!	2	4	3	4	4	4	5	4	5	4	1	2	1	2	1	2	1	4	4	4	3	3	4	4	4	4	3	3	3	3
71	1	28	2	1	5	2	1	4974	2	2	#NULL!	#NULL!	1	2	2	#NULL!	#NULL!	1	5	5	5	3	1	3	2	1	2	4	5	2	2	1	1	2	1	1	3	4	3	4	5	5	5	5	4	4	3	3	2
72	1	37	1	4	5	3	1	8417	7	1	1	2	1	3	2	#NULL!	#NULL!	2	#NULL!	4	5	4	3	5	4	4	2	1	1	2	1	1	2	1	1	2	3	2	3	4	4	5	4	3	4	2	1	2	2
73	1	40	1	6	5	2	1	6484	6	2	#NULL!	#NULL!	1	4	2	#NULL!	#NULL!	2	#NULL!	5	5	5	5	1	1	1	1	1	1	2	2	1	2	1	2	1	2	2	3	1	1	5	5	3	1	1	1	1	2
74	2	25	1	3	5	2	1	4000	3	2	#NULL!	#NULL!	1	4	2	#NULL!	#NULL!	2	#NULL!	2	2	3	2	3	2	3	2	3	2	1	2	2	1	2	1	1	1	2	3	2	3	2	3	2	2	2	3	2	2
75	1	30	1	3	5	2	1	6400	5	1	2	3	1	4	2	2	#NULL!	2	#NULL!	5	4	4	4	1	1	2	2	1	1	2	2	1	2	1	2	1	2	2	3	1	1	5	5	3	1	1	1	1	2
76	2	29	1	3	5	2	1	4400	6	1	2	1	1	4	2	#NULL!	#NULL!	2	#NULL!	5	4	4	4	1	1	2	2	1	1	2	2	1	2	1	2	1	2	2	3	1	1	5	5	3	1	1	1	1	2
77	1	30	1	3	5	2	3	4000	3	2	#NULL!	#NULL!	1	4	2	#NULL!	#NULL!	2	#NULL!	5	4	4	4	1	1	2	2	1	1	2	2	1	2	1	2	1	2	2	3	1	3	5	5	3	1	1	1	1	2
78	1	26	2	4	5	2	1	4000	2	2	#NULL!	#NULL!	2	#NULL!	2	#NULL!	#NULL!	2	#NULL!	4	4	3	4	3	3	1	5	4	3	2	2	2	2	2	2	2	2	3	1	3	1	2	1	1	2	2	2	1	3
79	1	27	1	2	5	2	1	4400	3	1	2	1	1	3	2	#NULL!	#NULL!	2	#NULL!	4	4	3	4	3	3	3	5	4	3	2	2	2	2	2	2	2	2	3	1	3	1	2	1	1	2	2	2	2	3
80	1	25	1	3	5	2	1	4000	6	1	2	2	1	3	2	#NULL!	#NULL!	2	#NULL!	4	4	3	4	3	3	1	5	4	3	2	2	2	2	1	1	2	2	3	1	3	1	2	1	1	2	2	2	1	3
81	1	26	2	4	5	2	1	4600	2	2	#NULL!	#NULL!	1	4	2	#NULL!	#NULL!	2	#NULL!	4	4	3	4	3	3	1	5	4	3	2	2	2	2	2	2	2	2	3	1	3	1	2	1	1	2	2	2	1	3
82	1	36	1	3	5	2	1	6440	5	2	#NULL!	#NULL!	1	4	2	#NULL!	#NULL!	2	#NULL!	5	5	5	5	1	1	1	1	1	1	2	2	1	2	1	2	1	2	2	3	1	1	5	5	3	1	1	1	1	2
83	1	36	1	5	5	2	1	6400	6	2	#NULL!	#NULL!	1	4	2	#NULL!	#NULL!	2	#NULL!	5	5	5	5	1	1	1	1	1	1	2	2	1	2	1	2	1	2	2	3	1	1	5	5	3	1	1	1	1	2
84	1	35	1	4	5	2	1	4400	3	2	#NULL!	#NULL!	1	4	2	#NULL!	#NULL!	2	#NULL!	5	5	5	5	1	1	1	1	1	1	2	2	1	2	1	2	1	2	2	3	1	1	5	5	3	1	1	1	1	2
85	1	40	1	6	5	2	1	6989	6	2	#NULL!	#NULL!	1	2	2	#NULL!	#NULL!	2	#NULL!	5	5	5	5	1	1	1	1	1	1	2	2	1	2	1	2	1	2	2	3	1	1	5	5	3	1	1	1	1	2
86	1	25	2	1	5	2	3	4000	3	2	1	2	1	2	2	#NULL!	#NULL!	2	#NULL!	4	3	3	4	1	1	1	1	1	1	2	2	1	2	1	2	1	2	2	3	1	1	5	5	3	1	1	1	1	2
87	1	30	1	3	5	2	1	6000	6	2	#NULL!	#NULL!	1	4	2	#NULL!	#NULL!	2	#NULL!	4	4	4	4	1	1	1	1	1	1	2	2	1	2	1	2	1	2	2	3	1	1	5	5	3	1	1	1	1	2
88	1	35	1	2	5	3	3	6875	4	2	#NULL!	#NULL!	1	2	2	#NULL!	#NULL!	2	#NULL!	4	4	2	3	3	2	2	3	3	3	1	2	2	2	1	1	1	2	2	2	2	1	2	3	3	2	2	3	3	2
89	2	30	1	3	5	2	1	3500	2	2	#NULL!	#NULL!	2	#NULL!	2	#NULL!	#NULL!	2	#NULL!	4	4	2	2	2	2	2	2	3	3	1	1	2	2	2	1	1	4	3	3	2	2	2	3	3	1	2	3	3	2
90	2	28	1	3	5	2	2	3800	3	2	#NULL!	#NULL!	2	#NULL!	2	#NULL!	#NULL!	2	#NULL!	2	4	2	2	2	2	2	2	2	3	1	1	1	1	1	1	2	3	4	3	3	4	4	2	2	3	2	3	3	3
91	1	45	1	5	5	3	3	8000	6	2	#NULL!	#NULL!	2	#NULL!	2	#NULL!	#NULL!	2	#NULL!	4	4	2	2	3	2	2	3	3	3	2	1	2	2	2	1	1	2	3	3	2	2	2	3	3	1	2	3	3	2
92	1	25	2	4	5	2	2	4500	3	2	#NULL!	#NULL!	1	4	2	#NULL!	#NULL!	1	1	4	4	3	4	4	3	3	1	3	4	2	2	2	1	2	2	1	4	4	3	4	3	3	4	3	3	2	4	3	2
93	2	28	2	9	5	2	3	3890	6	2	#NULL!	#NULL!	1	3	2	#NULL!	#NULL!	2	#NULL!	3	4	2	3	3	2	4	4	4	4	1	2	2	2	2	1	1	2	2	3	3	1	2	2	3	1	2	3	3	2
94	1	35	1	3	5	3	1	6000	4	2	#NULL!	#NULL!	1	2	2	#NULL!	#NULL!	2	#NULL!	4	4	2	3	2	2	4	4	4	4	1	2	2	2	1	1	1	1	3	3	3	1	2	2	2	1	2	2	2	2
95	1	38	1	3	5	2	3	5000	3	2	#NULL!	#NULL!	2	#NULL!	2	#NULL!	#NULL!	2	#NULL!	4	4	4	4	4	2	2	3	3	4	1	2	2	2	1	1	1	2	2	2	3	1	2	2	2	1	2	3	3	2
96	1	38	1	3	5	3	5	8948	7	2	#NULL!	#NULL!	2	#NULL!	2	#NULL!	#NULL!	2	#NULL!	4	4	2	2	3	2	4	4	2	2	1	1	2	2	2	1	1	3	2	2	3	3	2	2	2	1	2	3	3	2
97	1	47	1	6	5	3	1	9000	7	2	#NULL!	#NULL!	2	#NULL!	2	#NULL!	#NULL!	2	#NULL!	4	4	2	3	4	2	4	4	3	4	2	2	2	2	2	1	1	4	3	3	2	4	3	3	2	1	2	3	3	2
98	1	55	1	7	5	2	1	8500	5	2	#NULL!	#NULL!	1	4	2	#NULL!	#NULL!	2	#NULL!	4	4	3	2	4	2	2	2	3	4	2	2	2	2	2	1	1	2	3	2	2	2	3	2	3	3	2	3	3	2
99	2	3	2	1	5	2	1	5253	2	2	#NULL!	#NULL!	1	4	2	#NULL!	#NULL!	2	#NULL!	2	4	2	3	2	1	4	2	2	3	2	1	1	1	2	1	1	3	2	1	2	3	2	4	5	5	1	3	3	2
100	1	25	1	3	5	2	1	4000	2	2	#NULL!	#NULL!	1	4	2	#NULL!	#NULL!	2	#NULL!	5	5	4	5	4	4	5	5	5	4	2	2	1	2	1	2	2	1	1	1	2	1	1	1	1	1	3	3	1	4
101	1	37	1	3	5	2	4	6000	4	2	#NULL!	#NULL!	2	#NULL!	2	#NULL!	#NULL!	2	#NULL!	4	4	2	2	2	2	2	2	3	3	2	2	2	2	1	1	1	4	3	4	2	1	2	3	2	1	2	3	2	2
102	1	42	3	2	5	2	2	5980	6	2	#NULL!	#NULL!	2	#NULL!	2	#NULL!	#NULL!	2	#NULL!	2	4	2	2	2	1	2	3	3	4	2	1	2	2	1	1	1	3	2	1	3	2	1	2	3	3	3	2	3	3
103	1	34	1	3	5	1	1	3100	3	1	4	3	1	4	2	#NULL!	#NULL!	2	#NULL!	2	4	2	2	2	1	1	2	3	3	2	1	2	2	1	1	1	3	2	3	3	1	2	2	3	3	2	4	3	3
104	1	52	1	5	5	3	2	7324	8	2	4	1	1	3	2	2	1	1	5	3	4	3	1	2	5	4	4	2	5	2	1	2	2	2	1	1	1	2	2	5	5	3	3	3	2	2	3	2	1
105	2	34	2	1	5	1	3	3873	4	2	#NULL!	#NULL!	1	4	2	#NULL!	2	2	#NULL!	1	5	3	2	2	4	4	3	3	2	1	1	2	1	2	2	1	2	2	3	3	4	4	3	3	1	3	3	3	2
106	1	24	2	1	5	2	1	4217	2	2	#NULL!	#NULL!	1	2	2	#NULL!	#NULL!	2	#NULL!	3	5	4	4	4	3	4	3	2	3	2	2	2	1	1	1	2	4	3	3	4	5	3	2	3	4	4	4	3	3
107	1	36	1	3	5	2	1	5431	2	1	1	1	1	2	2	#NULL!	#NULL!	2	#NULL!	4	5	2	1	2	2	2	1	1	2	2	2	1	1	1	1	1	4	3	1	2	3	1	3	4	2	4	1	2	2
108	1	31	2	1	5	2	2	5258	7	2	#NULL!	#NULL!	1	4	2	#NULL!	#NULL!	2	#NULL!	5	3	2	4	1	4	5	2	4	5	2	1	1	2	1	1	1	2	2	3	4	2	2	4	3	1	4	3	2	1
109	1	33	1	4	5	3	2	7254	5	2	#NULL!	#NULL!	1	3	2	#NULL!	#NULL!	1	4	1	2	1	3	2	1	3	4	2	2	1	2	2	2	1	2	1	2	3	2	2	3	3	4	5	2	4	4	3	3
110	1	27	1	2	5	2	3	3482	2	2	#NULL!	#NULL!	2	#NULL!	2	#NULL!	#NULL!	2	#NULL!	4	4	3	3	2	1	1	2	3	2	2	2	2	2	1	1	1	3	2	1	1	2	1	3	2	2	2	3	3	2
111	2	47	1	6	5	2	1	8000	9	2	#NULL!	#NULL!	2	#NULL!	2	#NULL!	#NULL!	2	#NULL!	4	4	4	2	4	2	3	3	3	3	2	2	2	2	2	1	1	3	1	2	2	1	1	3	2	1	2	3	3	2
112	1	57	1	6	5	2	3	8250	6	2	#NULL!	#NULL!	2	#NULL!	2	#NULL!	#NULL!	2	#NULL!	5	4	2	4	4	2	2	4	2	3	2	2	2	2	1	1	1	3	2	2	2	2	3	2	2	3	2	4	3	4
113	2	32	1	3	5	2	1	6000	4	2	#NULL!	#NULL!	2	#NULL!	2	#NULL!	#NULL!	2	#NULL!	4	4	4	4	2	2	2	4	5	4	2	2	2	2	1	1	2	3	3	2	1	1	2	2	3	2	2	3	3	2
114	1	38	1	5	5	3	1	8900	7	2	#NULL!	#NULL!	2	#NULL!	2	#NULL!	#NULL!	2	#NULL!	4	4	2	4	4	2	4	3	4	4	2	2	2	2	1	2	1	2	2	1	2	2	3	3	3	2	2	2	3	2
115	2	35	1	3	5	2	1	6550	5	2	#NULL!	#NULL!	2	#NULL!	2	#NULL!	#NULL!	2	#NULL!	3	3	2	4	4	1	2	3	3	3	2	2	2	2	1	1	2	4	4	3	1	1	2	2	2	2	2	2	2	3
116	1	28	2	1	5	2	2	3900	2	2	#NULL!	#NULL!	1	3	2	#NULL!	#NULL!	2	#NULL!	2	3	4	4	3	1	2	3	3	3	2	1	1	2	1	1	1	3	3	2	1	1	2	2	2	2	1	4	3	1
117	2	18	1	4	5	2	1	7350	4	2	#NULL!	#NULL!	2	#NULL!	2	#NULL!	#NULL!	2	#NULL!	4	3	2	2	1	1	1	2	2	2	2	1	2	2	1	1	1	2	2	1	1	1	2	2	3	2	2	3	3	2
118	1	54	1	6	5	3	1	8495	6	2	#NULL!	#NULL!	1	3	2	#NULL!	#NULL!	2	#NULL!	2	2	2	2	2	1	2	2	3	3	1	1	2	2	1	1	2	2	2	2	3	1	1	2	2	1	2	4	3	3
119	2	52	4	6	5	3	1	7825	7	2	#NULL!	#NULL!	1	2	2	#NULL!	#NULL!	2	#NULL!	2	2	3	4	2	4	2	3	4	2	2	1	2	2	1	1	2	3	1	1	2	1	2	3	3	2	3	2	2	1
120	1	32	2	8	5	2	1	3400	1	2	#NULL!	#NULL!	1	3	2	#NULL!	#NULL!	2	#NULL!	4	4	2	3	2	2	2	3	3	3	1	1	2	2	2	1	1	2	2	3	3	2	2	2	2	1	2	2	3	2
121	1	43	1	5	5	3	1	8000	6	2	#NULL!	#NULL!	1	2	2	#NULL!	#NULL!	2	#NULL!	4	4	2	3	2	2	2	2	3	4	2	1	2	2	1	1	1	2	2	2	2	2	2	2	3	3	3	3	3	2
122	2	29	2	2	5	2	1	3600	2	2	#NULL!	#NULL!	1	4	2	#NULL!	#NULL!	2	#NULL!	4	5	4	2	3	2	2	2	3	3	2	1	2	2	2	1	1	2	3	3	2	2	2	3	3	1	2	3	3	2
123	1	38	1	6	1	2	1	5000	3	2	#NULL!	#NULL!	1	4	2	#NULL!	#NULL!	2	#NULL!	3	4	3	2	2	2	2	3	4	4	2	1	2	2	2	1	1	4	3	3	1	2	3	4	2	3	2	3	3	2
124	1	33	3	6	1	2	3	5000	2	2	#NULL!	#NULL!	2	#NULL!	#NULL!	#NULL!	#NULL!	2	#NULL!	4	4	2	2	2	2	4	2	3	4	1	2	2	2	2	1	1	1	2	2	1	4	3	3	2	1	2	4	4	3
125	1	28	2	1	7	2	1	4200	2	2	#NULL!	#NULL!	1	3	2	#NULL!	#NULL!	2	#NULL!	4	4	4	4	4	2	2	2	3	3	2	2	2	2	1	1	1	4	3	3	2	3	3	1	2	1	2	3	3	2
126	1	35	1	5	7	2	1	6000	8	2	#NULL!	#NULL!	2	#NULL!	2	#NULL!	#NULL!	2	#NULL!	4	3	2	2	3	2	2	3	2	2	2	2	1	2	1	1	1	3	3	3	2	2	3	2	2	1	2	2	3	2
127	1	46	1	5	7	3	1	9000	9	2	#NULL!	#NULL!	1	3	2	#NULL!	#NULL!	2	#NULL!	5	4	2	2	3	4	4	4	4	3	1	2	2	2	1	1	2	2	2	1	3	3	3	4	1	2	2	3	2	2
128	2	38	3	5	7	2	2	5000	2	2	#NULL!	#NULL!	2	#NULL!	2	#NULL!	#NULL!	2	#NULL!	4	4	2	2	2	2	2	3	2	2	1	2	2	2	2	1	1	2	3	2	1	1	2	2	3	1	2	3	4	2
129	2	34	1	4	7	2	1	7948	5	2	#NULL!	#NULL!	1	3	2	#NULL!	#NULL!	2	#NULL!	5	4	2	2	3	2	2	2	4	3	1	2	2	2	1	1	1	3	3	2	3	2	3	3	2	1	3	4	4	2
130	1	35	1	4	7	2	1	7000	7	2	#NULL!	#NULL!	1	4	2	#NULL!	#NULL!	2	#NULL!	4	4	4	4	4	3	4	4	4	4	2	2	2	2	2	1	1	3	1	3	1	3	3	3	1	1	2	3	3	3
131	2	32	1	7	7	1	1	3785	2	2	#NULL!	#NULL!	2	#NULL!	2	#NULL!	#NULL!	2	#NULL!	3	3	2	3	2	1	2	1	1	1	1	2	1	1	2	1	1	4	3	2	1	2	2	3	3	2	2	3	2	2
132	2	5	2	4	7	2	1	4000	2	2	#NULL!	#NULL!	1	4	2	#NULL!	#NULL!	2	#NULL!	4	4	2	2	2	1	4	4	2	2	2	2	1	2	2	2	1	3	3	1	1	1	1	1	2	2	1	2	2	2
133	1	27	2	3	7	2	1	4660	3	2	#NULL!	#NULL!	1	4	2	#NULL!	#NULL!	2	#NULL!	4	4	2	2	2	1	3	4	2	2	2	2	1	2	2	2	1	3	3	1	1	1	1	1	2	2	1	2	2	2
134	1	30	2	8	2	2	1	3000	1	2	#NULL!	#NULL!	2	#NULL!	2	#NULL!	#NULL!	2	#NULL!	3	4	2	2	3	1	4	4	4	4	1	1	2	2	2	1	1	3	2	2	2	1	2	3	2	1	3	3	4	4
135	2	30	1	3	2	2	1	3500	3	2	#NULL!	#NULL!	1	4	2	#NULL!	#NULL!	2	#NULL!	2	2	2	1	2	1	1	1	3	2	1	2	2	2	1	2	1	1	1	1	2	1	1	2	1	1	1	3	2	2
136	1	45	1	5	2	3	1	7065	5	2	#NULL!	#NULL!	1	3	#NULL!	#NULL!	#NULL!	1	#NULL!	4	4	4	4	2	2	2	2	4	3	1	2	2	2	1	2	1	1	2	1	1	1	2	1	1	1	1	3	3	2
137	1	44	1	5	2	2	1	4645	6	2	#NULL!	#NULL!	1	2	2	#NULL!	#NULL!	2	#NULL!	3	4	3	3	4	2	4	3	4	3	1	2	2	2	2	1	1	2	1	1	1	1	2	1	1	1	3	3	3	2
138	1	43	1	4	2	3	1	9260	7	2	#NULL!	#NULL!	1	4	2	#NULL!	#NULL!	2	#NULL!	4	4	5	4	4	4	3	4	4	3	2	2	1	2	1	2	2	2	2	1	1	1	1	1	2	1	2	3	3	2
139	1	38	1	2	2	2	2	6050	4	2	#NULL!	#NULL!	1	2	2	#NULL!	#NULL!	2	#NULL!	4	4	4	2	3	1	1	2	1	1	2	1	2	2	1	2	2	1	1	1	1	1	2	2	1	1	1	3	2	2
140	1	28	2	2	2	2	2	3960	8	2	#NULL!	#NULL!	1	4	2	#NULL!	#NULL!	2	#NULL!	2	2	2	4	4	1	2	4	4	5	1	2	2	2	1	1	1	1	2	1	2	1	1	1	2	1	1	3	2	2
141	1	43	1	6	2	2	1	8260	9	2	#NULL!	#NULL!	1	3	2	#NULL!	#NULL!	2	#NULL!	1	2	2	2	2	1	1	1	2	3	1	2	2	2	1	1	2	1	2	2	1	1	2	1	2	1	2	3	2	2
142	1	27	2	2	2	2	3	3982	2	2	#NULL!	#NULL!	1	3	2	#NULL!	#NULL!	2	#NULL!	1	2	2	2	2	1	1	1	2	3	1	2	2	2	1	1	2	1	2	2	1	1	2	1	2	1	2	3	2	2
143	1	32	1	2	2	2	1	4500	4	2	#NULL!	#NULL!	2	#NULL!	2	#NULL!	#NULL!	2	#NULL!	2	3	3	2	1	1	1	2	2	3	1	2	2	2	1	1	2	2	1	1	2	4	1	2	2	1	1	3	2	2
144	1	28	2	2	2	2	1	4200	3	2	#NULL!	#NULL!	2	#NULL!	2	#NULL!	#NULL!	2	#NULL!	2	3	2	2	1	1	1	1	3	1	1	2	2	2	1	2	1	1	1	2	1	1	1	2	1	1	2	4	3	1
145	1	30	2	1	2	2	1	4700	4	2	#NULL!	#NULL!	1	4	2	#NULL!	#NULL!	2	#NULL!	2	2	1	1	2	1	1	1	3	3	2	2	2	2	2	1	2	2	2	1	3	2	1	2	2	2	1	3	3	2
146	1	47	1	5	2	3	1	9000	8	2	#NULL!	#NULL!	1	4	2	#NULL!	#NULL!	2	#NULL!	2	3	3	2	1	1	1	2	2	3	1	2	2	2	1	1	2	2	1	1	2	4	1	2	2	1	1	3	2	2
147	2	38	1	5	2	3	1	7600	6	2	#NULL!	#NULL!	2	#NULL!	2	#NULL!	#NULL!	2	#NULL!	2	3	2	2	1	1	1	1	2	3	1	2	2	2	1	2	1	1	1	2	1	1	1	2	1	1	2	4	3	1
148	1	39	1	3	2	2	2	4200	3	2	#NULL!	#NULL!	1	3	2	#NULL!	#NULL!	2	#NULL!	2	2	2	1	2	1	1	1	1	2	2	2	2	2	1	1	2	2	2	1	3	1	1	2	2	2	1	3	3	2
149	2	30	2	1	2	2	1	4529	2	2	#NULL!	#NULL!	2	#NULL!	2	#NULL!	#NULL!	2	#NULL!	3	2	4	3	4	3	5	3	2	1	2	1	2	1	1	2	1	3	2	2	2	3	4	4	4	4	3	4	3	3
150	2	2	2	2	2	2	2	4671	2	2	#NULL!	#NULL!	1	4	2	#NULL!	#NULL!	2	#NULL!	4	4	4	3	4	4	4	5	4	5	1	1	2	1	1	1	2	4	4	3	4	5	5	4	4	5	3	3	3	4
151	1	40	1	7	2	2	1	8492	8	2	#NULL!	#NULL!	1	3	2	#NULL!	#NULL!	2	#NULL!	2	4	2	5	3	4	3	4	5	5	1	1	2	1	2	2	1	4	4	4	5	5	4	4	2	5	3	3	3	3
152	1	34	3	4	2	2	1	6572	8	2	#NULL!	#NULL!	2	#NULL!	2	#NULL!	#NULL!	2	#NULL!	4	4	4	4	5	4	4	3	3	5	1	1	2	1	2	2	1	4	4	4	4	4	4	3	3	5	4	4	4	3
153	2	32	1	3	2	2	1	5012	3	2	#NULL!	#NULL!	1	4	2	#NULL!	#NULL!	2	#NULL!	5	5	3	1	4	1	3	2	4	2	1	1	2	2	1	1	2	3	3	4	4	5	4	4	4	4	3	3	3	3
154	2	34	1	4	2	1	1	3985	5	2	#NULL!	#NULL!	1	4	2	#NULL!	#NULL!	2	#NULL!	2	4	4	4	5	5	5	4	4	5	1	1	2	1	1	1	2	1	3	4	5	4	4	3	4	5	4	4	3	3
155	1	42	1	4	2	1	1	5134	6	2	#NULL!	#NULL!	1	1	2	#NULL!	#NULL!	2	#NULL!	4	4	3	3	4	4	3	2	3	1	2	1	1	2	2	1	2	3	2	2	3	3	4	3	3	4	1	4	3	3
156	1	30	2	2	2	2	1	5500	5	2	#NULL!	#NULL!	1	4	2	#NULL!	#NULL!	1	1	4	4	3	4	4	3	3	1	3	4	2	2	2	1	2	2	1	4	4	4	3	3	3	4	3	3	2	4	3	2
157	2	28	1	3	2	1	1	4000	3	2	#NULL!	#NULL!	2	#NULL!	2	#NULL!	#NULL!	2	#NULL!	4	4	2	2	2	2	2	3	3	2	2	2	2	2	1	2	1	2	1	3	2	2	3	3	3	1	2	3	3	2
158	1	29	2	7	2	2	1	3900	2	2	#NULL!	#NULL!	1	4	2	#NULL!	#NULL!	2	#NULL!	3	4	3	3	2	2	2	2	3	2	1	2	2	2	2	1	1	2	2	3	3	2	2	3	3	1	2	3	3	2
159	1	33	2	1	2	3	1	8364	5	2	#NULL!	#NULL!	1	2	2	#NULL!	#NULL!	2	#NULL!	4	4	3	5	3	4	2	4	2	4	2	1	1	2	2	1	1	3	3	4	4	3	3	4	3	4	2	4	2	3
160	1	27	1	3	2	2	1	4000	3	2	#NULL!	#NULL!	1	4	2	#NULL!	#NULL!	2	#NULL!	4	3	3	3	4	1	1	1	1	1	2	2	2	2	1	1	1	3	4	3	1	1	1	1	1	1	3	2	3	3
161	1	32	2	1	2	2	1	3600	3	2	#NULL!	#NULL!	2	#NULL!	2	#NULL!	#NULL!	2	#NULL!	1	2	2	3	3	1	2	2	4	4	2	2	2	2	1	1	1	3	3	2	3	4	3	3	3	3	2	3	3	2
162	2	32	1	3	2	3	3	6249	8	1	1	2	1	4	2	#NULL!	#NULL!	2	#NULL!	4	2	3	2	3	4	5	4	4	5	2	2	2	1	1	1	2	3	2	4	3	3	4	4	4	3	2	4	2	1
163	1	35	1	3	2	2	1	5500	6	2	#NULL!	#NULL!	1	4	2	#NULL!	#NULL!	2	#NULL!	4	4	4	4	4	4	4	5	4	5	1	2	1	2	1	2	1	2	3	3	1	3	2	3	3	2	3	3	3	3
164	2	28	2	1	2	2	2	5260	4	2	#NULL!	#NULL!	1	2	2	#NULL!	#NULL!	2	#NULL!	2	3	4	3	3	5	1	2	3	1	2	1	2	1	1	1	1	2	3	3	4	3	3	2	3	2	2	3	3	3
165	2	32	1	4	2	2	1	5153	3	2	#NULL!	#NULL!	1	4	2	#NULL!	#NULL!	2	#NULL!	5	4	4	4	5	5	4	4	4	4	1	1	2	2	1	2	2	2	3	3	2	2	4	5	3	3	2	2	2	1
166	2	25	1	2	2	2	1	4522	2	2	#NULL!	#NULL!	1	2	2	#NULL!	#NULL!	2	#NULL!	5	3	3	4	5	4	5	5	4	4	1	1	2	1	1	2	2	4	4	3	4	3	3	3	4	4	3	3	3	3
167	1	27	1	1	2	2	3	4005	2	2	#NULL!	#NULL!	1	1	2	#NULL!	#NULL!	1	7	4	5	3	2	2	3	4	2	1	5	2	2	1	2	1	1	2	1	1	2	2	2	4	2	1	5	4	4	4	4
168	2	41	1	3	2	3	1	6741	8	2	#NULL!	#NULL!	1	4	2	#NULL!	#NULL!	2	#NULL!	3	3	2	2	3	5	3	1	2	3	1	2	1	1	2	2	1	2	2	3	3	4	4	4	5	5	3	4	1	1
169	1	39	3	1	2	2	1	5623	2	2	#NULL!	#NULL!	1	4	2	#NULL!	#NULL!	1	3	5	4	3	4	3	4	4	4	5	5	1	1	2	2	1	1	2	3	2	4	4	3	4	3	3	4	2	1	1	2
170	1	33	2	4	2	2	1	5500	4	2	#NULL!	#NULL!	1	2	2	#NULL!	#NULL!	2	#NULL!	2	2	1	3	1	1	2	5	2	1	1	2	1	2	1	2	1	1	2	2	1	2	4	1	1	2	3	3	3	3
171	1	40	1	5	2	3	2	8220	6	2	#NULL!	#NULL!	2	#NULL!	2	#NULL!	#NULL!	2	#NULL!	4	4	2	2	3	2	3	3	3	3	2	2	2	2	1	1	2	3	4	3	1	1	4	2	2	1	2	3	3	3
172	1	45	1	3	2	3	1	6700	4	2	#NULL!	#NULL!	2	#NULL!	2	#NULL!	#NULL!	2	#NULL!	4	4	2	2	3	1	1	2	3	3	1	2	2	2	1	1	2	4	2	3	1	2	3	3	2	2	2	3	2	2
173	1	35	1	3	2	2	3	5758	5	2	#NULL!	#NULL!	2	#NULL!	2	#NULL!	#NULL!	2	#NULL!	2	4	4	3	3	1	2	3	3	3	2	1	2	2	2	2	2	2	2	3	2	3	4	4	3	2	2	3	2	4
174	1	35	2	1	2	1	2	2792.5	2	2	#NULL!	#NULL!	2	#NULL!	2	#NULL!	#NULL!	2	#NULL!	4	4	2	2	2	2	2	2	3	3	1	2	2	2	2	1	1	2	3	3	3	3	2	1	2	1	2	3	3	2
175	2	32	2	1	2	1	1	3200	3	2	#NULL!	#NULL!	2	#NULL!	2	#NULL!	#NULL!	2	#NULL!	3	4	2	2	2	2	2	2	3	3	1	2	2	2	1	1	1	3	4	4	2	2	3	2	3	2	2	3	3	3
176	1	33	3	2	2	2	2	3800	3	1	4	3	1	3	2	#NULL!	#NULL!	2	#NULL!	2	2	2	3	3	3	1	1	2	3	2	2	2	2	2	1	1	4	3	3	1	1	2	3	3	1	2	3	4	2
177	2	30	2	8	2	1	3	3800	8	2	#NULL!	#NULL!	2	#NULL!	2	#NULL!	#NULL!	2	#NULL!	2	4	3	3	2	2	2	2	3	4	1	2	2	2	1	1	1	1	2	2	1	1	2	1	3	2	2	3	3	2
178	1	37	1	4	2	3	2	5700	4	2	#NULL!	#NULL!	1	3	2	#NULL!	#NULL!	1	#NULL!	4	4	3	3	3	2	2	2	2	3	1	2	2	1	2	1	1	3	3	2	2	1	2	2	3	1	2	4	3	2
179	1	28	2	5	2	2	1	3800	2	2	#NULL!	#NULL!	1	2	2	#NULL!	#NULL!	2	#NULL!	2	4	3	3	2	1	2	2	3	3	1	2	2	2	1	1	1	3	3	2	3	2	2	2	3	2	2	4	3	3
180	2	25	2	1	2	1	3	3200	3	2	#NULL!	#NULL!	2	#NULL!	2	#NULL!	#NULL!	2	#NULL!	4	4	4	3	2	2	2	2	2	4	2	2	2	2	1	1	1	4	3	4	3	2	2	3	3	3	2	3	3	2
181	1	43	1	5	2	3	4	7300	5	2	#NULL!	#NULL!	2	#NULL!	2	#NULL!	#NULL!	2	#NULL!	3	4	2	3	3	2	2	3	4	4	1	2	2	2	1	1	2	1	2	2	3	3	2	2	3	4	2	3	3	4
182	1	32	2	2	2	2	1	3980	2	2	#NULL!	#NULL!	2	#NULL!	2	#NULL!	#NULL!	2	#NULL!	2	2	3	2	2	1	2	1	2	3	1	2	2	2	1	1	1	3	4	3	2	3	2	2	2	3	2	2	2	3
183	1	48	1	6	2	3	2	8000	6	2	#NULL!	#NULL!	2	#NULL!	2	#NULL!	#NULL!	2	#NULL!	2	4	2	2	2	2	2	4	3	4	1	2	2	2	1	1	1	2	2	2	3	3	4	2	2	3	2	4	3	2
184	2	30	1	3	2	2	2	4000	3	2	#NULL!	#NULL!	2	#NULL!	2	#NULL!	#NULL!	2	#NULL!	4	2	2	2	3	2	2	3	3	3	2	1	2	2	1	1	1	3	3	2	3	3	2	3	4	2	2	3	3	2
185	2	28	2	1	2	1	1	3500	4	2	#NULL!	#NULL!	2	#NULL!	2	#NULL!	#NULL!	2	#NULL!	4	5	4	3	2	2	2	2	3	3	2	1	2	2	1	1	1	4	3	3	2	2	3	2	2	1	2	3	3	2
186	2	35	1	5	2	2	1	5200	3	2	#NULL!	#NULL!	2	#NULL!	2	#NULL!	#NULL!	2	#NULL!	4	4	4	2	2	1	1	2	3	3	1	2	2	2	1	1	1	3	2	2	1	1	1	2	2	1	1	3	3	3
187	1	50	1	6	2	3	1	7000	8	2	#NULL!	#NULL!	2	#NULL!	2	#NULL!	#NULL!	2	#NULL!	4	2	2	2	2	1	2	3	3	3	1	1	2	2	2	1	1	3	3	2	1	2	2	3	3	1	2	4	2	3
188	2	42	1	6	2	3	1	6000	4	2	#NULL!	#NULL!	2	#NULL!	2	#NULL!	#NULL!	2	#NULL!	5	4	4	2	2	1	1	1	2	2	2	1	2	2	1	2	2	3	2	2	3	2	4	4	3	1	2	4	4	2
189	1	40	1	4	2	3	1	6000	5	2	#NULL!	#NULL!	1	4	2	#NULL!	#NULL!	2	#NULL!	4	4	2	3	2	1	2	3	2	3	2	2	2	2	1	1	2	3	3	1	1	1	3	3	4	2	3	4	3	3
190	1	38	2	2	2	2	3	3700	3	2	#NULL!	#NULL!	2	#NULL!	2	#NULL!	#NULL!	2	#NULL!	4	4	3	2	3	2	1	2	2	3	2	1	2	2	1	1	1	2	3	3	2	1	2	2	4	2	2	3	3	2
191	1	36	2	1	2	2	1	4500	10	1	4	3	1	4	2	#NULL!	#NULL!	2	#NULL!	3	4	4	3	4	4	5	4	4	3	2	1	1	2	1	2	2	3	4	4	3	4	4	3	2	2	2	4	2	3
192	2	35	2	4	2	2	2	4500	8	2	#NULL!	#NULL!	2	#NULL!	2	#NULL!	#NULL!	2	#NULL!	4	3	2	2	2	1	1	1	2	2	2	2	1	2	1	1	2	2	3	2	2	2	3	2	2	1	2	3	3	3
193	1	31	3	2	2	1	1	3700	4	1	3	3	1	3	2	#NULL!	#NULL!	2	#NULL!	1	2	3	2	1	1	1	2	2	3	1	1	2	2	2	1	1	2	3	3	2	1	2	3	3	2	2	3	3	2
194	2	32	2	1	2	2	1	3792	2	2	#NULL!	#NULL!	2	#NULL!	2	#NULL!	#NULL!	2	#NULL!	2	4	2	3	3	2	2	2	2	3	2	2	2	2	1	1	1	3	3	2	2	1	2	2	3	2	2	3	3	3
195	1	28	2	2	2	2	2	3400	3	2	#NULL!	#NULL!	2	#NULL!	2	#NULL!	#NULL!	2	#NULL!	4	5	3	2	2	1	1	3	3	4	2	2	2	2	2	1	2	3	3	1	2	1	1	3	3	2	2	3	3	2
196	1	42	1	#NULL!	2	2	3	5000	4	2	#NULL!	2	#NULL!	#NULL!	2	#NULL!	#NULL!	2	#NULL!	4	2	2	2	3	2	2	3	2	3	2	1	2	2	1	1	1	4	3	4	3	2	3	3	2	1	2	3	3	3
197	1	48	1	5	2	3	3	7840	8	2	#NULL!	#NULL!	2	#NULL!	2	#NULL!	#NULL!	2	#NULL!	4	4	2	2	2	1	2	3	2	2	2	2	2	2	1	1	2	3	2	3	2	2	3	3	2	1	2	3	3	2
198	1	38	1	2	2	2	3	3500	2	2	#NULL!	#NULL!	2	#NULL!	2	#NULL!	#NULL!	2	#NULL!	4	4	2	2	2	2	2	2	3	2	2	2	2	2	1	1	1	3	3	4	3	3	4	3	2	1	2	3	3	2
199	1	26	2	1	2	2	1	3500	1	1	1	2	1	2	1	1	2	1	#NULL!	1	2	3	3	2	1	2	3	2	2	2	2	1	2	1	1	1	2	1	2	3	3	3	2	3	2	3	2	2	3
200	2	27	1	3	2	2	1	3900	2	2	#NULL!	#NULL!	2	#NULL!	2	#NULL!	#NULL!	2	#NULL!	4	5	4	2	2	1	2	2	3	3	2	2	2	2	1	1	2	3	2	2	3	3	3	2	2	2	3	4	3	2
201	1	40	1	3	2	2	4	8000	7	2	#NULL!	#NULL!	1	3	2	#NULL!	#NULL!	2	#NULL!	4	4	4	3	2	2	2	2	3	4	1	2	2	2	2	1	1	2	2	3	3	2	2	3	3	2	2	3	3	2
202	1	23	2	2	2	2	1	3500	3	2	#NULL!	#NULL!	2	#NULL!	2	#NULL!	#NULL!	2	#NULL!	5	3	2	3	5	2	1	2	3	2	1	2	1	2	1	1	1	2	3	2	2	3	3	1	3	3	2	2	3	2
203	2	25	1	2	2	2	1	4700	3	2	#NULL!	#NULL!	2	#NULL!	2	#NULL!	#NULL!	2	#NULL!	4	4	2	2	3	1	1	1	1	2	2	2	2	2	2	1	1	3	3	1	2	1	1	2	3	2	2	4	4	2
204	2	32	1	3	2	2	3	4000	3	2	#NULL!	#NULL!	2	#NULL!	2	#NULL!	#NULL!	2	#NULL!	4	4	4	3	3	2	2	3	4	4	2	2	2	2	1	1	2	3	3	1	1	1	2	2	3	1	2	3	3	4
205	1	36	1	2	2	2	1	4600	4	2	#NULL!	#NULL!	1	4	2	#NULL!	#NULL!	2	#NULL!	4	4	2	2	1	1	2	2	3	3	2	2	2	2	1	1	2	3	3	2	2	4	2	2	2	2	3	4	4	3
206	1	23	1	2	2	2	1	4500	4	2	#NULL!	#NULL!	1	2	2	#NULL!	#NULL!	2	#NULL!	4	3	3	3	4	1	1	1	1	1	2	2	2	2	1	2	2	3	4	2	1	1	1	1	1	1	3	2	3	3
207	2	25	2	1	2	2	1	3700	2	2	#NULL!	#NULL!	2	#NULL!	2	#NULL!	#NULL!	2	#NULL!	4	3	2	2	3	1	1	2	3	3	2	2	2	2	2	1	2	3	4	3	1	1	2	2	3	1	3	3	3	2
208	2	30	1	3	2	2	3	5000	4	2	#NULL!	#NULL!	2	#NULL!	2	#NULL!	#NULL!	2	#NULL!	2	4	3	4	4	1	2	2	4	4	2	2	2	2	2	1	2	4	3	1	1	3	1	2	2	2	2	3	3	3
209	2	28	2	1	2	2	1	5000	4	2	#NULL!	#NULL!	1	2	2	#NULL!	#NULL!	2	#NULL!	4	3	3	3	4	1	1	1	1	1	2	2	2	2	1	2	2	3	4	2	1	1	1	1	1	1	3	2	3	3
210	1	2	2	5	2	2	1	4446	3	2	#NULL!	#NULL!	1	4	2	#NULL!	#NULL!	2	#NULL!	4	5	4	5	2	2	1	2	3	3	2	2	2	1	2	1	2	3	3	2	1	2	3	1	3	3	1	2	2	3
211	1	35	2	2	2	2	1	5400	6	2	#NULL!	#NULL!	1	4	2	#NULL!	#NULL!	2	#NULL!	4	3	1	2	1	1	1	3	3	3	1	2	2	2	2	2	2	1	2	1	5	3	3	2	4	4	3	1	3	2
212	2	28	2	5	2	2	1	5460	5	2	#NULL!	#NULL!	1	4	2	#NULL!	#NULL!	2	#NULL!	4	3	1	2	1	1	1	3	3	3	1	2	2	2	2	2	2	1	2	1	5	3	3	2	4	4	3	1	3	2
213	2	32	2	2	2	1	1	5400	5	2	#NULL!	#NULL!	1	4	2	#NULL!	#NULL!	2	#NULL!	4	3	1	2	1	1	1	3	3	3	1	2	2	2	2	2	2	1	2	1	5	3	3	2	4	4	3	1	3	2
214	1	2	2	2	2	2	2	3400	2	1	4	2	1	4	2	#NULL!	#NULL!	2	#NULL!	4	3	1	2	1	1	1	3	3	3	1	2	2	2	2	2	2	1	2	1	5	3	3	2	4	4	3	1	3	2
215	1	36	1	4	2	2	2	6139	6	2	#NULL!	#NULL!	2	#NULL!	#NULL!	#NULL!	2	1	#NULL!	3	5	2	4	5	1	2	3	4	2	1	1	2	2	1	2	2	4	4	3	4	4	3	5	5	4	3	3	3	3
216	1	38	3	4	2	2	4	4500	3	2	#NULL!	#NULL!	1	4	2	#NULL!	#NULL!	2	#NULL!	4	4	4	3	3	2	2	3	3	3	1	2	2	2	1	1	1	2	3	2	2	3	3	2	3	2	3	3	3	2
217	1	38	1	3	2	2	3	7000	6	2	#NULL!	#NULL!	1	3	2	#NULL!	#NULL!	2	#NULL!	4	4	3	2	2	2	2	3	3	3	1	2	2	2	2	1	1	3	2	2	2	2	3	4	3	2	3	4	4	2
218	1	33	1	3	2	2	1	3600	2	2	#NULL!	#NULL!	1	3	2	#NULL!	#NULL!	2	#NULL!	4	4	2	3	3	2	2	3	2	3	2	1	2	2	1	1	1	2	2	3	2	3	3	2	2	1	2	3	3	2
219	2	28	2	7	2	2	1	5000	4	2	#NULL!	#NULL!	1	4	2	#NULL!	#NULL!	1	#NULL!	4	4	2	3	2	2	4	4	4	4	2	2	2	2	1	1	1	2	2	3	3	1	3	3	3	1	2	3	3	3
220	2	31	2	2	2	2	2	5000	5	2	#NULL!	#NULL!	2	#NULL!	#NULL!	2	#NULL!	2	#NULL!	4	4	2	2	2	2	4	4	3	3	2	2	2	2	1	2	2	2	3	3	2	2	2	2	2	1	2	2	3	2
221	2	30	1	2	2	2	2	4383	3	2	#NULL!	#NULL!	2	#NULL!	2	#NULL!	#NULL!	2	#NULL!	4	5	4	3	3	2	2	3	3	3	1	2	1	2	1	2	1	4	3	2	3	2	3	3	3	1	2	3	3	2
222	1	38	1	3	2	2	2	7650	6	2	#NULL!	#NULL!	2	#NULL!	#NULL!	2	#NULL!	1	#NULL!	5	5	5	3	1	1	1	1	1	3	1	1	2	2	2	1	1	5	5	1	1	1	1	1	1	1	2	2	4	2
223	1	39	2	6	2	2	1	8000	9	2	#NULL!	#NULL!	2	#NULL!	2	#NULL!	#NULL!	2	#NULL!	4	4	3	3	3	2	3	2	3	3	1	1	2	1	2	1	1	4	3	3	2	3	4	5	1	4	3	3	4	3
224	1	30	1	2	2	2	1	3800	2	2	#NULL!	#NULL!	1	3	2	#NULL!	#NULL!	2	#NULL!	2	3	4	4	3	4	4	4	4	4	1	2	2	2	2	2	2	3	3	2	3	3	3	2	3	3	2	3	3	3
225	2	33	1	3	2	2	1	4700	3	2	#NULL!	#NULL!	2	#NULL!	2	#NULL!	#NULL!	2	#NULL!	4	4	2	4	4	2	2	2	3	3	1	2	2	2	1	1	1	2	2	2	3	2	2	2	2	1	2	3	3	2
226	1	45	1	5	2	2	1	6000	4	2	#NULL!	#NULL!	1	3	2	#NULL!	#NULL!	2	#NULL!	5	4	3	3	4	3	4	4	3	5	1	1	2	2	2	1	1	3	4	3	5	2	3	5	4	5	3	4	3	2
227	2	28	2	8	2	2	2	3750	2	2	#NULL!	#NULL!	2	#NULL!	2	#NULL!	#NULL!	2	#NULL!	2	3	2	3	2	1	2	1	1	1	2	2	2	1	1	1	1	1	3	5	1	3	2	1	1	1	1	1	1	1
228	1	28	1	5	2	2	1	4500	3	2	#NULL!	#NULL!	2	#NULL!	2	#NULL!	#NULL!	2	#NULL!	4	2	2	3	3	1	1	1	3	3	2	2	2	2	2	1	1	4	4	4	3	2	4	4	4	3	1	3	3	3
229	2	23	1	5	2	2	1	4500	3	2	#NULL!	#NULL!	2	#NULL!	2	#NULL!	#NULL!	2	#NULL!	2	2	2	3	3	1	1	1	3	3	2	2	2	2	2	1	1	4	4	4	3	2	4	4	4	3	1	3	3	3
230	2	26	1	2	2	2	2	4600	3	2	#NULL!	#NULL!	1	4	2	#NULL!	#NULL!	2	#NULL!	4	2	2	3	3	1	1	1	3	3	2	2	2	2	2	2	1	4	4	4	3	2	4	4	4	3	1	3	3	3
231	2	32	1	6	2	2	1	5000	4	2	#NULL!	#NULL!	2	#NULL!	2	#NULL!	#NULL!	2	#NULL!	4	4	2	4	4	2	2	2	2	4	1	1	2	1	2	2	2	3	2	2	2	3	2	3	4	3	3	1	3	3
232	2	32	1	5	2	2	1	5000	4	2	#NULL!	#NULL!	2	#NULL!	2	#NULL!	#NULL!	2	#NULL!	4	4	2	4	4	2	2	2	2	4	1	1	2	1	2	2	2	3	2	2	2	3	2	3	4	3	3	1	3	3
233	1	30	1	4	2	2	2	5000	4	2	#NULL!	#NULL!	2	#NULL!	2	#NULL!	#NULL!	2	#NULL!	4	4	2	4	4	2	2	2	2	4	1	1	2	1	2	2	2	3	2	2	2	3	2	3	4	3	3	1	3	3
234	1	38	2	2	2	2	2	5000	4	2	#NULL!	#NULL!	1	2	2	#NULL!	#NULL!	2	#NULL!	4	4	2	4	4	2	2	2	2	4	1	1	2	1	2	2	2	3	2	2	3	3	2	3	4	3	3	1	3	3
235	2	35	1	6	2	2	1	6000	3	1	4	3	1	4	2	#NULL!	#NULL!	2	#NULL!	2	4	4	3	4	4	3	4	3	4	2	2	1	2	2	2	2	4	3	4	3	4	3	5	4	4	2	3	2	2
236	2	39	1	6	2	2	1	6000	3	2	#NULL!	#NULL!	2	#NULL!	2	#NULL!	#NULL!	2	#NULL!	2	4	4	3	4	4	3	4	3	4	2	2	1	2	2	2	2	4	3	4	3	4	3	5	4	4	2	3	2	2
237	2	35	1	6	2	2	1	6000	3	1	1	1	1	1	2	#NULL!	#NULL!	1	3	2	4	4	3	4	4	3	4	3	4	2	2	1	2	2	2	2	4	2	4	2	4	2	5	4	4	2	3	2	2
238	2	29	1	4	2	2	1	8000	3	1	1	1	1	2	2	#NULL!	#NULL!	1	#NULL!	4	4	4	5	3	4	2	4	4	3	1	1	2	2	2	2	1	4	3	4	3	2	4	3	4	3	3	3	3	2
239	2	29	1	3	2	2	1	5000	2	1	1	1	1	2	2	#NULL!	#NULL!	1	2	4	4	4	5	3	4	2	4	4	3	1	1	2	2	2	2	1	4	3	4	3	2	4	3	4	3	3	3	3	2
240	2	29	1	3	2	2	1	5000	4	1	1	1	1	4	2	#NULL!	#NULL!	2	#NULL!	4	4	4	5	3	4	2	4	4	3	1	1	2	2	2	2	1	4	3	4	3	2	4	3	4	3	3	3	3	2
241	2	29	1	2	2	2	1	5300	6	2	#NULL!	#NULL!	1	4	2	#NULL!	#NULL!	2	#NULL!	4	4	2	4	2	4	4	1	2	2	1	1	2	2	2	1	1	4	3	3	3	4	3	3	2	3	3	3	2	2
242	2	32	1	3	2	2	1	5020	5	2	#NULL!	#NULL!	1	4	2	#NULL!	#NULL!	2	#NULL!	4	4	2	4	2	4	4	1	2	2	1	1	2	2	2	1	1	4	3	3	3	4	3	3	2	3	3	3	2	2
243	2	32	1	3	2	2	1	5500	7	2	#NULL!	#NULL!	1	4	2	#NULL!	#NULL!	2	#NULL!	4	4	2	4	2	4	4	1	2	2	1	1	2	2	2	1	1	4	3	3	3	4	3	3	2	3	3	3	2	2
244	2	29	1	3	2	2	1	4000	3	2	#NULL!	#NULL!	2	#NULL!	2	#NULL!	#NULL!	2	#NULL!	2	4	4	4	5	4	3	4	4	3	2	2	2	2	1	1	1	2	2	3	2	3	4	1	2	3	3	3	3	2
245	2	28	1	3	2	2	1	4400	3	2	#NULL!	#NULL!	2	#NULL!	2	#NULL!	#NULL!	2	#NULL!	2	4	4	4	5	4	3	4	4	3	2	2	2	2	1	1	1	2	2	3	2	3	4	1	3	3	3	3	3	2
246	2	28	1	2	2	2	1	4400	3	2	#NULL!	#NULL!	2	#NULL!	2	#NULL!	#NULL!	2	#NULL!	#NULL!	4	4	4	5	4	3	4	4	3	2	2	2	2	1	1	1	2	2	3	2	3	4	1	3	3	3	3	3	2
247	2	26	1	3	2	2	1	3500	4	2	#NULL!	#NULL!	1	4	2	#NULL!	#NULL!	2	#NULL!	2	2	2	3	3	3	3	3	4	3	2	1	1	1	1	2	1	2	3	4	3	3	3	2	1	1	2	2	2	2
248	2	26	2	2	2	2	1	2500	4	2	#NULL!	#NULL!	1	4	2	#NULL!	#NULL!	2	#NULL!	2	2	2	3	3	3	3	3	4	3	2	1	1	1	1	2	1	2	3	4	3	3	3	2	1	1	2	2	2	2
249	2	25	1	2	2	2	1	3500	4	2	#NULL!	#NULL!	1	4	2	#NULL!	#NULL!	2	#NULL!	2	2	2	4	3	3	3	3	4	3	2	1	1	1	1	2	1	2	3	4	3	3	3	2	1	1	2	2	2	2
250	2	25	2	6	2	2	2	4500	3	2	#NULL!	#NULL!	2	#NULL!	2	#NULL!	#NULL!	2	#NULL!	2	2	2	2	2	2	3	2	3	2	2	1	1	2	1	2	1	3	3	2	3	2	3	4	3	2	1	2	3	2
251	2	25	2	6	2	2	1	4400	3	2	#NULL!	#NULL!	1	4	2	#NULL!	#NULL!	2	#NULL!	2	2	2	2	2	2	3	2	3	2	2	1	1	2	1	2	1	3	3	2	3	2	3	4	3	2	1	2	3	2
252	2	28	2	6	2	2	1	4000	2	2	#NULL!	#NULL!	1	2	2	#NULL!	#NULL!	1	2	2	2	2	2	2	3	2	3	2	2	2	1	1	2	1	2	1	3	3	2	3	2	3	4	3	2	1	2	3	2
253	2	25	2	2	2	1	1	4000	2	2	#NULL!	#NULL!	2	#NULL!	2	#NULL!	#NULL!	2	#NULL!	2	4	5	2	4	3	1	1	1	2	1	1	2	1	2	1	1	3	2	3	3	1	3	4	2	1	3	4	4	2
254	2	29	2	7	2	2	1	4000	2	2	#NULL!	#NULL!	2	#NULL!	2	#NULL!	#NULL!	2	#NULL!	2	4	5	2	4	2	1	1	1	2	1	1	2	1	2	1	1	3	2	3	3	1	3	4	2	1	3	4	4	2
255	2	24	2	7	2	2	1	4000	2	2	#NULL!	#NULL!	2	#NULL!	2	#NULL!	#NULL!	1	#NULL!	2	4	5	2	4	2	1	1	1	2	1	1	2	1	2	1	1	3	2	3	3	1	3	4	2	1	3	4	4	2
256	2	23	2	5	2	2	1	3500	2	2	#NULL!	#NULL!	1	4	2	#NULL!	#NULL!	2	#NULL!	4	4	4	4	4	2	2	3	3	3	2	2	2	2	2	2	1	3	2	3	2	2	3	3	2	2	3	3	3	3
257	2	24	2	5	2	2	2	3800	2	2	#NULL!	#NULL!	2	#NULL!	2	#NULL!	#NULL!	2	#NULL!	4	3	4	4	4	2	2	3	3	3	2	2	2	2	2	2	1	3	2	3	2	2	3	3	2	2	3	3	3	3
258	2	23	2	5	2	2	1	3500	2	2	#NULL!	#NULL!	1	4	2	#NULL!	#NULL!	2	#NULL!	4	3	4	4	4	2	2	3	3	3	1	1	1	1	1	1	1	3	2	3	2	2	3	3	2	2	3	3	3	3
259	1	27	2	3	2	2	3	4400	3	1	3	2	1	3	2	#NULL!	#NULL!	2	#NULL!	4	4	2	4	1	1	2	2	1	1	2	2	2	1	1	1	1	3	2	2	1	3	2	2	2	2	2	3	2	2
260	1	28	2	4	2	2	1	6000	6	1	3	2	1	4	2	#NULL!	#NULL!	2	#NULL!	4	4	2	4	1	1	2	2	1	1	2	2	2	1	1	1	1	3	2	2	1	3	3	2	2	2	2	3	2	2
261	2	26	2	5	2	2	1	4000	2	2	#NULL!	#NULL!	2	#NULL!	2	#NULL!	#NULL!	2	#NULL!	4	4	2	4	1	1	2	2	1	1	2	2	2	1	1	1	1	3	2	2	1	3	2	2	2	2	2	3	2	2
262	2	25	2	8	2	2	1	3800	2	2	#NULL!	#NULL!	2	#NULL!	2	#NULL!	#NULL!	2	#NULL!	2	3	2	3	2	1	2	1	1	1	2	2	2	1	1	1	1	1	3	4	1	3	2	1	1	1	1	1	2	1
263	2	27	2	6	2	2	2	3000	2	2	#NULL!	#NULL!	2	#NULL!	2	#NULL!	#NULL!	2	#NULL!	2	3	2	3	2	1	2	1	1	1	2	2	2	1	1	1	1	2	3	5	1	3	2	1	1	1	1	1	1	1
264	2	26	2	5	2	2	1	2700	2	2	#NULL!	#NULL!	2	#NULL!	2	#NULL!	#NULL!	2	#NULL!	2	3	2	3	2	1	2	1	1	1	2	2	2	1	1	1	1	2	3	5	1	3	2	1	1	1	1	1	1	1
265	2	26	2	6	2	2	2	3000	2	2	#NULL!	#NULL!	2	#NULL!	2	#NULL!	#NULL!	2	#NULL!	2	3	2	3	2	1	2	1	1	1	2	2	2	1	1	1	1	1	3	5	1	3	2	1	1	1	1	1	1	1
266	2	25	2	8	2	2	1	2750	2	2	#NULL!	#NULL!	2	#NULL!	2	#NULL!	#NULL!	2	#NULL!	2	3	2	3	2	1	2	1	1	2	2	2	2	1	1	1	1	1	2	5	1	3	2	1	1	1	1	1	1	1
267	1	28	1	3	2	2	1	4466	2	2	#NULL!	#NULL!	2	#NULL!	2	#NULL!	#NULL!	2	#NULL!	5	5	5	3	5	3	2	4	4	2	2	2	1	2	1	1	1	2	1	1	5	1	1	1	1	1	1	1	1	1
268	1	28	1	3	2	2	1	4466	2	2	#NULL!	#NULL!	2	#NULL!	2	#NULL!	#NULL!	2	#NULL!	5	5	5	3	5	3	2	4	4	2	2	2	1	1	2	1	1	2	1	1	5	1	1	1	1	1	1	1	1	1
269	2	25	2	5	2	2	2	2750	2	2	#NULL!	#NULL!	2	#NULL!	2	#NULL!	#NULL!	2	#NULL!	2	3	2	3	2	1	2	1	1	1	2	2	2	1	1	1	1	1	3	5	1	3	2	1	1	1	1	1	2	1
270	2	25	2	5	2	2	2	2750	2	2	#NULL!	#NULL!	2	#NULL!	2	#NULL!	#NULL!	2	#NULL!	2	3	2	3	2	1	2	1	1	1	2	2	2	1	1	1	1	1	3	5	1	3	2	1	1	1	1	1	2	1
271	1	29	1	3	2	2	1	4460	2	1	3	2	1	3	2	#NULL!	#NULL!	2	#NULL!	5	5	5	3	5	3	2	4	4	2	2	2	1	1	2	1	1	2	1	1	1	1	2	2	1	1	1	2	2	1
272	1	28	1	3	2	2	1	4460	2	2	#NULL!	#NULL!	2	#NULL!	2	#NULL!	#NULL!	2	#NULL!	5	5	5	3	5	3	2	4	4	2	2	2	1	1	2	1	1	2	1	1	1	1	1	1	1	1	1	2	2	2
273	2	28	2	3	2	2	1	4460	2	2	#NULL!	#NULL!	1	4	2	#NULL!	#NULL!	2	#NULL!	5	5	5	3	5	3	2	4	4	2	2	2	1	1	2	1	1	2	1	1	1	5	1	1	1	1	1	1	1	1
274	1	28	1	3	2	2	1	4466	2	2	#NULL!	#NULL!	2	#NULL!	2	#NULL!	#NULL!	1	#NULL!	5	5	5	3	5	3	2	4	4	2	2	2	1	1	2	1	1	2	1	1	5	1	1	1	1	1	1	1	1	1
275	1	30	1	2	2	2	4	6100	8	2	#NULL!	#NULL!	1	4	2	#NULL!	#NULL!	2	#NULL!	2	3	3	5	2	2	4	4	4	4	1	1	1	2	2	1	1	2	1	3	1	1	1	1	1	1	2	2	2	2
276	1	29	2	3	2	2	1	6000	7	1	2	2	1	4	2	#NULL!	#NULL!	2	#NULL!	4	3	3	5	2	2	4	4	4	4	1	1	1	2	2	1	1	2	1	3	1	1	1	1	1	1	2	2	2	2
277	1	30	1	3	2	2	2	6179	8	2	#NULL!	#NULL!	2	#NULL!	2	#NULL!	#NULL!	2	#NULL!	4	3	3	5	2	4	4	4	4	4	1	1	1	2	2	1	1	2	1	3	1	1	1	1	1	1	2	2	2	2
278	1	29	1	4	2	2	1	6100	7	1	3	2	1	4	2	#NULL!	#NULL!	2	#NULL!	4	3	3	5	2	4	4	2	4	4	1	1	1	2	2	1	1	2	1	3	1	1	1	1	1	1	2	2	2	2
279	1	30	1	3	2	2	2	6000	8	2	#NULL!	#NULL!	2	#NULL!	2	#NULL!	#NULL!	2	#NULL!	4	4	3	5	2	4	4	3	4	4	1	1	1	2	2	1	1	2	1	3	1	1	1	1	1	1	2	2	2	2
280	1	30	1	4	2	2	2	6179	8	2	#NULL!	#NULL!	2	#NULL!	2	#NULL!	#NULL!	2	#NULL!	4	3	3	5	2	4	4	4	4	4	1	1	1	2	2	1	1	2	1	3	1	1	1	1	1	1	2	2	2	2
281	1	26	2	4	2	2	1	3600	2	1	3	2	1	4	2	#NULL!	#NULL!	2	#NULL!	4	4	3	4	3	3	1	5	4	3	2	2	2	2	2	2	2	2	3	1	3	1	2	1	1	2	2	2	1	3
282	2	26	2	3	2	2	1	3700	2	1	4	2	1	4	2	#NULL!	#NULL!	2	#NULL!	4	4	3	4	3	3	1	5	4	3	2	2	2	2	2	2	2	2	3	1	3	1	2	1	1	2	2	2	1	3
283	1	26	2	4	2	1	1	2700	1	2	#NULL!	#NULL!	2	#NULL!	2	#NULL!	#NULL!	2	#NULL!	4	4	3	4	3	3	1	5	4	3	2	2	2	2	2	2	2	2	3	1	3	1	2	1	1	2	2	2	1	3
284	2	30	1	4	2	2	1	6000	8	2	#NULL!	#NULL!	1	3	2	#NULL!	#NULL!	2	#NULL!	4	3	3	5	2	2	4	4	4	3	1	1	1	2	2	1	1	2	1	3	1	1	1	2	2	2	2	2	2	2
285	1	30	1	3	2	2	2	6179	9	2	#NULL!	#NULL!	2	#NULL!	2	#NULL!	#NULL!	2	#NULL!	4	3	3	5	2	4	4	4	4	4	1	1	1	2	2	1	1	2	1	3	1	1	1	1	1	1	2	2	2	2
286	1	26	1	3	2	2	2	6179	7	2	#NULL!	#NULL!	2	#NULL!	2	#NULL!	#NULL!	2	#NULL!	4	3	3	5	2	2	4	4	3	4	1	1	1	2	2	1	1	2	1	3	1	1	1	2	1	1	2	2	2	2
287	2	30	1	3	2	2	3	6000	6	2	#NULL!	#NULL!	1	4	2	#NULL!	#NULL!	2	#NULL!	4	3	3	5	2	4	4	4	3	4	1	1	1	2	2	1	2	2	1	3	1	1	1	1	1	1	2	2	2	2
288	1	29	1	4	2	2	1	6000	7	1	3	2	1	4	2	#NULL!	#NULL!	2	#NULL!	4	3	3	5	2	4	4	4	4	4	1	1	1	2	2	1	1	2	1	3	1	1	1	1	1	1	2	2	2	2
289	1	30	1	3	2	2	2	6100	4	2	#NULL!	#NULL!	2	#NULL!	2	#NULL!	#NULL!	2	#NULL!	4	3	3	5	2	4	4	4	4	4	1	1	1	2	2	1	1	2	1	3	1	1	1	1	1	1	2	2	2	2
290	2	25	2	4	2	2	1	4000	2	2	#NULL!	#NULL!	1	4	2	#NULL!	#NULL!	2	#NULL!	4	4	3	3	3	1	2	3	3	3	1	1	2	2	2	1	1	2	2	2	1	1	1	2	2	1	2	2	2	1
291	2	25	2	4	2	2	1	4000	2	2	#NULL!	#NULL!	1	4	2	#NULL!	#NULL!	2	#NULL!	4	4	3	3	3	1	2	3	3	3	1	1	2	2	2	1	1	2	2	2	1	1	1	2	2	1	2	2	2	1
292	2	35	1	5	2	2	3	4800	3	2	#NULL!	#NULL!	1	4	2	#NULL!	#NULL!	2	#NULL!	4	4	3	3	3	1	2	3	3	3	1	1	2	2	1	1	1	2	2	2	1	1	1	2	2	1	2	2	2	1
293	2	25	2	4	2	2	1	3600	2	2	#NULL!	#NULL!	1	4	2	#NULL!	#NULL!	2	#NULL!	4	4	3	3	3	1	2	3	3	3	1	1	2	2	2	1	1	2	2	2	1	1	1	2	2	1	2	2	2	1
294	2	28	2	3	2	2	1	3800	2	2	#NULL!	#NULL!	1	4	2	#NULL!	#NULL!	1	#NULL!	4	4	3	3	3	1	2	3	3	3	1	1	2	2	2	1	1	2	2	2	1	1	1	2	2	1	2	2	2	2
295	1	25	2	8	2	2	1	2700	2	2	#NULL!	#NULL!	1	4	2	#NULL!	#NULL!	2	#NULL!	4	3	2	2	2	1	2	3	3	3	1	1	2	2	2	1	1	2	2	2	1	1	1	2	2	1	2	2	2	1
296	2	27	1	3	2	2	3	4460	2	2	#NULL!	#NULL!	1	4	2	#NULL!	#NULL!	2	#NULL!	3	2	2	2	2	1	2	2	3	3	1	2	2	2	2	1	1	3	3	4	3	2	1	2	1	4	2	2	2	1
297	1	25	2	2	2	2	1	4000	2	2	#NULL!	#NULL!	1	4	2	#NULL!	#NULL!	2	#NULL!	4	4	3	3	3	1	2	3	3	3	1	1	2	2	2	1	1	2	2	2	1	1	1	2	2	1	2	2	2	2
298	2	25	2	3	2	2	3	4000	2	2	#NULL!	#NULL!	1	4	2	#NULL!	#NULL!	2	#NULL!	4	4	3	3	3	1	2	3	3	3	1	1	2	2	2	1	1	2	2	2	1	1	1	2	2	1	2	2	2	1
299	2	26	2	4	2	2	1	4000	2	2	#NULL!	#NULL!	1	4	2	#NULL!	#NULL!	2	#NULL!	4	4	3	3	3	1	2	3	3	3	1	1	2	2	2	1	1	2	2	2	1	1	1	2	2	1	3	2	2	1
300	1	28	1	3	2	2	1	4460	2	1	3	2	1	3	2	#NULL!	#NULL!	2	#NULL!	3	5	5	3	5	3	2	4	4	2	2	2	1	1	2	1	1	1	2	1	1	1	1	2	2	2	1	2	2	2
301	2	28	1	2	2	2	3	4400	3	2	#NULL!	#NULL!	1	4	2	#NULL!	#NULL!	2	#NULL!	3	2	2	2	2	1	2	2	3	3	1	2	2	2	2	1	1	3	3	4	3	2	1	2	1	4	2	2	2	1
302	2	27	2	2	2	2	3	4400	2	2	#NULL!	#NULL!	2	#NULL!	2	#NULL!	#NULL!	2	#NULL!	3	2	2	2	2	1	2	2	3	3	1	2	2	2	2	1	1	3	3	4	3	2	1	2	1	4	2	2	2	1
303	2	28	2	4	2	2	1	4600	4	1	4	2	1	4	2	#NULL!	#NULL!	2	#NULL!	3	2	2	2	2	1	2	2	3	3	1	2	2	2	2	1	1	3	3	4	3	2	1	2	1	4	2	2	2	1
304	2	29	2	3	2	2	3	4000	5	2	#NULL!	#NULL!	1	4	2	#NULL!	#NULL!	2	#NULL!	3	2	2	2	2	1	2	2	3	3	1	2	2	2	2	1	1	3	3	4	4	2	1	2	1	4	2	2	2	1
305	2	27	2	2	2	2	3	4400	4	2	#NULL!	#NULL!	2	#NULL!	2	#NULL!	#NULL!	2	#NULL!	3	2	2	2	2	1	2	2	3	3	1	2	2	2	2	1	1	3	3	4	3	2	1	2	1	4	2	2	2	1
306	2	27	2	4	2	2	1	4000	3	2	#NULL!	#NULL!	2	#NULL!	2	#NULL!	#NULL!	2	#NULL!	3	2	2	2	2	1	2	2	3	3	1	2	2	2	2	1	1	3	3	4	4	2	1	2	1	4	2	2	2	1
307	2	27	2	#NULL!	2	2	1	4400	3	2	#NULL!	#NULL!	2	#NULL!	2	#NULL!	#NULL!	1	#NULL!	3	2	2	2	1	2	2	3	2	3	1	2	2	2	2	1	1	3	3	4	4	2	1	2	1	4	2	2	2	1
308	2	27	2	2	2	2	3	4400	4	2	#NULL!	#NULL!	2	#NULL!	2	#NULL!	#NULL!	2	#NULL!	3	2	2	2	2	1	2	2	3	3	1	2	2	2	2	1	1	3	3	4	4	2	1	2	1	4	2	2	2	1
309	2	23	2	3	2	2	1	3600	2	2	#NULL!	#NULL!	2	#NULL!	2	#NULL!	#NULL!	2	#NULL!	4	4	4	4	4	1	1	2	4	4	2	2	2	1	2	1	1	1	1	1	1	1	1	4	3	3	2	4	2	1
310	2	22	2	2	2	2	1	3653	1	2	#NULL!	#NULL!	2	#NULL!	2	#NULL!	#NULL!	2	#NULL!	4	4	4	4	4	1	1	2	4	4	2	2	2	1	2	1	1	1	1	1	1	1	1	4	3	3	2	4	2	1
311	2	24	2	5	2	2	1	3600	1	2	#NULL!	#NULL!	2	#NULL!	2	#NULL!	#NULL!	2	#NULL!	4	4	4	4	4	1	1	2	4	4	2	2	2	1	2	1	1	1	1	1	1	1	1	4	3	3	2	4	2	1
312	1	25	2	3	2	2	2	3500	2	2	#NULL!	#NULL!	1	3	2	#NULL!	#NULL!	2	#NULL!	4	5	4	5	4	3	3	3	4	4	1	1	2	1	1	2	1	3	3	2	1	2	3	4	3	3	2	2	1	2
313	2	25	2	3	2	2	2	3500	2	2	#NULL!	#NULL!	1	4	2	#NULL!	#NULL!	2	#NULL!	4	5	4	5	4	3	3	3	4	4	1	1	2	1	1	2	1	3	3	2	1	2	3	4	3	3	2	3	3	1
314	2	29	2	3	2	2	1	3553	1	2	#NULL!	#NULL!	1	4	2	#NULL!	#NULL!	2	#NULL!	4	5	4	5	4	3	3	3	4	4	1	1	2	1	1	2	1	3	3	2	1	2	3	4	3	3	2	2	1	2
315	2	29	1	3	2	2	1	4000	3	2	#NULL!	#NULL!	2	#NULL!	2	#NULL!	#NULL!	2	#NULL!	4	4	2	4	1	1	1	3	2	2	2	2	2	2	1	2	1	3	2	2	1	2	2	3	3	2	1	2	1	1
316	2	28	2	2	2	2	1	4400	3	2	#NULL!	#NULL!	2	#NULL!	2	#NULL!	#NULL!	2	#NULL!	4	4	2	4	1	1	1	3	2	2	2	2	2	2	1	2	1	3	2	2	1	2	2	3	3	2	1	2	1	1
317	2	25	2	6	2	2	2	4460	2	2	#NULL!	#NULL!	2	#NULL!	2	#NULL!	#NULL!	2	#NULL!	4	4	2	4	1	1	2	2	1	1	2	2	2	1	1	1	1	3	2	2	1	3	2	2	2	2	2	3	2	2
318	2	27	1	5	2	2	1	4460	3	2	#NULL!	#NULL!	1	4	2	#NULL!	#NULL!	2	#NULL!	4	4	2	4	1	1	2	2	1	1	2	2	2	1	1	1	1	3	2	2	1	3	2	2	2	2	2	3	2	2
319	1	32	1	4	2	2	1	4760	4	2	#NULL!	#NULL!	1	4	2	#NULL!	#NULL!	2	#NULL!	5	5	5	4	4	2	2	1	1	1	1	2	2	2	2	2	1	5	5	5	4	4	4	3	2	2	1	3	3	2
320	1	32	2	3	2	2	1	3600	1	2	#NULL!	#NULL!	2	#NULL!	2	#NULL!	#NULL!	2	#NULL!	5	5	5	4	4	2	2	1	1	1	1	2	2	2	2	2	1	5	5	5	4	4	4	3	2	2	1	3	3	2
321	1	28	1	6	2	2	1	3660	1	2	#NULL!	#NULL!	2	#NULL!	2	#NULL!	#NULL!	2	#NULL!	5	5	5	4	4	2	2	1	1	1	1	2	2	2	2	2	1	5	5	5	4	4	4	3	2	2	1	3	3	2
322	1	26	1	4	2	2	1	3600	2	2	#NULL!	#NULL!	2	#NULL!	2	#NULL!	#NULL!	2	#NULL!	4	5	4	4	4	1	1	2	3	1	1	1	2	2	2	1	1	2	1	5	5	2	2	4	5	5	4	3	2	3
323	1	35	1	5	2	2	1	3600	1	2	#NULL!	#NULL!	1	4	2	#NULL!	#NULL!	1	#NULL!	4	5	4	4	4	1	1	3	3	1	1	1	2	2	2	1	1	2	1	5	5	2	2	4	5	5	4	3	2	3
324	2	25	2	3	2	2	1	2700	1	2	#NULL!	#NULL!	1	4	2	#NULL!	#NULL!	2	#NULL!	4	5	4	4	4	1	1	3	3	1	1	1	2	2	2	1	1	2	1	5	5	2	2	4	5	5	4	3	2	3
325	1	29	3	2	2	2	1	3800	2	1	3	2	1	3	2	#NULL!	#NULL!	2	#NULL!	4	2	3	4	1	1	2	2	1	1	2	2	2	1	1	1	1	3	3	2	2	3	1	2	3	2	2	2	2	2
326	2	30	3	4	2	2	2	3700	2	2	#NULL!	#NULL!	1	4	2	#NULL!	#NULL!	2	#NULL!	4	2	3	4	1	1	2	2	1	1	2	2	2	1	1	1	1	3	3	2	2	3	1	2	3	2	2	2	2	2
327	2	29	3	5	2	2	1	3800	2	2	#NULL!	#NULL!	1	4	2	#NULL!	#NULL!	2	#NULL!	4	2	3	4	1	1	2	2	1	1	2	2	2	1	1	1	1	3	3	2	2	3	1	2	3	2	2	2	2	2
328	1	26	1	2	2	2	1	4000	2	1	4	2	1	4	2	#NULL!	#NULL!	2	#NULL!	4	5	4	5	2	2	1	2	3	3	2	2	2	1	2	1	2	3	4	2	1	2	3	1	3	3	1	2	2	3
329	1	26	1	2	2	2	2	4100	2	2	#NULL!	#NULL!	1	2	2	#NULL!	#NULL!	2	#NULL!	4	5	4	5	2	2	1	2	3	3	2	2	2	1	2	1	2	3	4	2	1	2	3	1	3	3	1	2	2	3
330	2	27	2	1	2	2	3	5620	4	2	#NULL!	#NULL!	2	#NULL!	2	#NULL!	#NULL!	2	#NULL!	5	4	4	5	4	5	4	5	4	4	1	1	1	1	2	2	1	3	3	3	4	3	3	4	4	5	3	3	2	1
331	1	42	1	6	2	2	1	6073	6	2	#NULL!	#NULL!	1	4	2	#NULL!	#NULL!	2	#NULL!	4	4	4	4	5	5	4	4	4	5	1	1	2	2	1	1	1	3	3	4	3	4	4	3	3	4	2	1	2	2
332	1	42	1	6	2	2	1	6073	6	2	#NULL!	#NULL!	1	4	2	#NULL!	#NULL!	2	#NULL!	4	4	4	4	3	2	4	4	4	5	1	1	2	2	1	1	1	3	3	4	3	4	4	3	3	4	2	1	2	2
333	2	44	1	7	2	2	1	6400	5	2	#NULL!	#NULL!	1	4	2	#NULL!	#NULL!	2	#NULL!	5	3	3	4	4	4	5	5	4	4	2	2	1	2	1	2	1	3	3	3	3	3	2	2	1	5	2	3	4	3
334	2	24	2	1	2	2	1	4000	3	2	#NULL!	#NULL!	1	2	2	#NULL!	#NULL!	2	#NULL!	4	3	3	3	4	1	1	1	1	1	2	2	2	2	1	2	2	3	4	4	2	1	1	1	1	1	3	2	3	3
335	2	26	2	2	2	2	1	4460	3	2	#NULL!	#NULL!	1	4	2	#NULL!	#NULL!	2	#NULL!	4	3	3	3	4	1	1	1	1	1	2	2	2	2	1	2	2	3	4	4	2	1	1	1	1	1	3	2	3	3
336	1	27	2	3	2	2	1	4460	3	2	#NULL!	#NULL!	1	4	2	#NULL!	#NULL!	1	#NULL!	4	3	3	3	4	1	1	1	2	2	2	2	2	2	1	2	2	3	4	4	2	1	1	2	2	2	3	2	3	3
337	1	25	2	3	2	2	1	5000	6	2	#NULL!	#NULL!	1	4	2	#NULL!	#NULL!	2	#NULL!	2	3	1	2	1	1	1	3	3	3	1	2	2	2	2	2	2	1	2	1	5	3	3	2	4	4	3	1	3	2
338	1	35	2	3	2	2	1	5400	6	2	#NULL!	#NULL!	1	4	2	#NULL!	#NULL!	2	#NULL!	4	3	1	2	1	1	1	3	3	3	1	2	2	2	2	2	2	1	2	1	5	3	3	2	4	4	3	1	3	2
339	2	30	1	2	2	2	1	6170	6	2	#NULL!	#NULL!	1	4	2	#NULL!	#NULL!	2	#NULL!	4	5	4	3	4	1	5	3	3	2	1	2	2	1	2	1	1	4	3	2	1	3	2	3	2	3	1	2	3	3
340	2	29	1	2	2	2	1	6100	6	1	4	2	1	4	2	#NULL!	#NULL!	2	#NULL!	4	5	4	3	4	1	5	3	3	2	1	2	2	1	2	1	1	4	3	2	1	3	2	3	2	3	1	2	3	3
341	2	30	1	3	2	2	1	6000	6	2	#NULL!	#NULL!	1	4	2	#NULL!	#NULL!	2	#NULL!	4	5	3	4	4	1	1	1	3	2	1	2	2	1	2	1	1	4	3	2	1	3	2	3	2	3	1	2	3	3
342	2	25	2	4	2	2	1	4000	2	1	4	2	1	4	2	#NULL!	#NULL!	2	#NULL!	4	4	3	4	2	2	2	2	2	2	2	2	1	2	1	1	1	2	2	3	2	4	4	3	3	3	1	2	1	2
343	2	30	1	2	2	2	1	6100	6	2	#NULL!	#NULL!	1	4	2	#NULL!	#NULL!	2	#NULL!	4	5	4	3	4	1	2	2	3	2	1	2	2	1	2	1	1	4	3	2	1	3	2	3	2	3	1	2	3	3
344	1	29	2	5	2	2	1	4000	3	1	4	2	1	4	2	#NULL!	#NULL!	2	#NULL!	4	4	3	4	2	2	2	2	2	2	2	2	1	2	1	1	1	2	2	3	2	3	4	3	3	3	1	2	1	2
345	1	28	2	3	2	1	1	4000	3	2	#NULL!	#NULL!	2	#NULL!	2	#NULL!	#NULL!	2	#NULL!	4	4	2	4	3	1	2	2	2	3	1	2	1	2	2	1	1	3	4	2	3	1	2	1	3	2	1	1	1	1
346	1	28	2	2	2	1	1	4000	6	2	#NULL!	#NULL!	1	4	2	#NULL!	#NULL!	2	#NULL!	4	4	2	4	3	1	2	2	2	3	1	2	1	2	2	1	1	3	4	2	3	1	2	1	3	2	1	1	1	1
347	2	28	2	2	2	2	3	4000	3	2	#NULL!	#NULL!	2	#NULL!	2	#NULL!	#NULL!	2	#NULL!	4	4	2	4	3	1	1	2	2	3	1	2	1	2	2	1	1	3	4	2	3	1	2	1	3	2	1	1	1	1
348	2	25	2	3	2	2	1	4000	3	2	#NULL!	#NULL!	1	4	2	#NULL!	#NULL!	2	#NULL!	4	4	2	4	3	1	1	2	2	3	1	2	1	2	2	1	1	3	4	2	3	1	2	1	3	2	1	1	1	1
349	1	29	2	2	2	2	3	4000	3	1	2	2	1	4	2	#NULL!	#NULL!	2	#NULL!	4	4	2	4	3	1	2	2	2	3	1	2	1	2	2	1	2	3	4	2	3	1	2	1	3	2	1	1	1	1
350	1	26	2	4	2	2	1	4400	2	2	#NULL!	#NULL!	1	4	2	#NULL!	#NULL!	2	#NULL!	4	5	4	5	2	2	1	2	3	3	2	2	2	1	2	1	2	3	4	2	1	2	3	1	3	3	1	2	2	3
351	1	26	2	4	2	2	1	4446	2	2	#NULL!	#NULL!	1	4	2	#NULL!	#NULL!	2	#NULL!	4	5	4	5	2	2	1	2	3	3	2	2	2	1	2	1	1	3	4	2	1	2	3	1	3	3	1	2	2	3
352	2	28	2	8	2	2	1	3000	2	1	1	2	1	4	2	#NULL!	#NULL!	1	#NULL!	4	4	4	3	2	2	3	4	4	4	2	1	2	2	1	2	1	1	1	3	2	2	2	2	1	3	2	2	2	1
353	1	28	1	8	2	2	1	4400	3	1	3	2	2	#NULL!	2	#NULL!	#NULL!	2	#NULL!	4	4	3	4	3	4	2	2	2	3	2	2	2	2	1	2	1	2	2	3	2	2	3	3	3	2	1	2	2	1
354	2	25	2	6	2	2	1	4400	2	2	#NULL!	#NULL!	1	4	2	#NULL!	#NULL!	2	#NULL!	4	4	4	3	2	2	3	4	4	4	2	1	2	2	1	2	1	1	1	3	2	2	2	2	1	3	2	2	2	1
355	2	27	2	7	2	2	1	5000	4	2	#NULL!	#NULL!	1	4	2	#NULL!	#NULL!	2	#NULL!	4	4	4	3	2	2	3	4	4	4	2	1	2	2	1	2	1	1	1	3	2	2	2	2	1	3	2	2	2	1
356	1	42	1	2	2	2	1	5917	6	2	#NULL!	#NULL!	1	4	2	#NULL!	#NULL!	1	5	4	4	4	4	3	2	1	2	5	4	2	2	2	1	2	2	1	4	4	3	3	3	4	4	3	5	4	3	3	4
357	2	25	2	3	2	2	1	5000	4	2	#NULL!	#NULL!	1	4	2	#NULL!	#NULL!	2	#NULL!	4	3	1	2	1	1	1	3	3	3	1	2	2	2	2	2	2	1	2	1	5	3	3	2	4	4	3	1	3	2
358	1	27	2	3	2	2	1	4000	2	2	#NULL!	#NULL!	1	4	2	#NULL!	#NULL!	2	#NULL!	4	5	4	5	2	2	1	2	3	3	2	2	2	1	2	1	2	3	4	2	1	2	3	1	3	3	1	2	2	3
359	1	35	2	1	1	2	1	4760	4	2	#NULL!	#NULL!	1	4	2	#NULL!	#NULL!	2	#NULL!	4	4	3	4	3	1	1	3	4	4	2	2	1	2	1	2	1	2	1	1	1	1	1	2	1	1	1	1	2	1
360	1	9	2	4	1	2	1	6500	3	2	#NULL!	#NULL!	1	4	2	#NULL!	#NULL!	2	#NULL!	4	4	4	3	2	2	2	2	2	4	2	1	2	1	1	1	2	3	3	1	1	2	3	3	4	2	2	3	3	4
361	2	35	1	4	3	2	1	5294	15	2	#NULL!	#NULL!	2	#NULL!	2	#NULL!	#NULL!	2	#NULL!	4	5	5	5	5	5	4	5	4	4	1	2	1	1	1	1	1	3	4	2	2	3	2	3	4	3	3	3	2	2
362	2	50	1	4	3	2	1	5200	5	2	#NULL!	#NULL!	1	4	2	#NULL!	#NULL!	2	#NULL!	4	5	5	5	5	5	4	5	4	4	1	2	1	1	1	1	1	3	4	2	2	3	2	3	4	3	3	3	2	2
363	2	24	2	3	3	2	1	3200	1	2	#NULL!	#NULL!	2	#NULL!	2	#NULL!	#NULL!	2	#NULL!	1	1	1	1	2	2	2	3	3	3	1	1	2	2	2	1	1	1	1	2	4	3	3	2	5	3	1	2	2	2
364	2	25	2	2	3	2	1	3200	1	2	#NULL!	#NULL!	2	#NULL!	2	#NULL!	#NULL!	2	#NULL!	1	1	1	1	2	2	2	3	3	3	1	1	2	2	2	1	1	1	1	2	4	3	3	2	3	2	1	2	2	2
365	2	37	1	2	3	2	1	5200	8	2	#NULL!	#NULL!	2	#NULL!	2	#NULL!	#NULL!	1	#NULL!	4	5	5	5	5	5	4	5	4	4	1	2	1	1	1	1	1	3	4	2	2	3	2	3	4	2	3	3	2	2
366	2	35	1	4	3	2	1	5200	8	2	#NULL!	#NULL!	2	#NULL!	2	#NULL!	#NULL!	2	#NULL!	4	4	4	4	5	5	4	5	4	4	1	2	1	1	1	1	1	3	4	2	2	3	2	3	2	3	3	3	2	2
367	2	24	2	1	3	2	1	3360	1	2	#NULL!	#NULL!	2	#NULL!	2	#NULL!	#NULL!	2	#NULL!	5	1	1	1	2	2	2	2	3	3	1	1	2	2	2	1	1	1	1	2	4	3	3	2	4	3	1	2	2	2
368	2	24	2	4	3	2	1	3360	1	2	#NULL!	#NULL!	2	#NULL!	2	#NULL!	#NULL!	2	#NULL!	5	1	1	1	2	2	2	2	3	3	1	1	2	2	2	1	1	1	1	2	4	3	3	2	4	3	1	2	2	2
369	2	25	2	3	3	2	1	3360	2	2	#NULL!	#NULL!	2	#NULL!	2	#NULL!	#NULL!	2	#NULL!	4	1	1	1	2	2	2	2	3	3	1	1	2	2	2	1	1	1	1	2	4	3	3	2	4	3	1	2	2	2
370	1	29	2	3	3	2	1	4460	3	1	4	2	1	4	2	#NULL!	#NULL!	2	#NULL!	5	5	4	4	4	4	4	4	4	4	1	2	1	1	1	1	2	2	2	1	4	1	1	2	2	2	2	4	2	1
371	2	27	2	3	3	2	1	4440	3	2	#NULL!	#NULL!	1	4	2	#NULL!	#NULL!	2	#NULL!	5	5	4	4	4	4	4	4	4	4	1	2	1	1	1	1	2	2	2	1	4	1	1	2	2	2	2	4	2	1
372	2	27	1	3	3	2	1	4460	3	2	#NULL!	#NULL!	2	#NULL!	2	#NULL!	#NULL!	2	#NULL!	5	5	4	4	4	4	4	4	4	4	1	2	1	1	1	1	2	2	2	1	4	1	1	2	2	2	2	4	2	1
373	2	27	1	3	3	2	1	4440	3	2	#NULL!	#NULL!	2	#NULL!	2	#NULL!	#NULL!	2	#NULL!	5	4	4	2	2	2	3	3	2	2	1	2	1	1	1	1	2	2	2	1	4	1	1	2	2	2	2	4	2	1
374	2	30	1	4	3	2	1	4400	3	2	#NULL!	#NULL!	2	#NULL!	2	#NULL!	#NULL!	2	#NULL!	4	5	4	4	4	2	4	4	4	4	1	2	1	1	1	1	1	2	2	1	4	1	1	2	2	2	2	4	2	1
375	2	29	1	3	3	2	1	4446	3	2	#NULL!	#NULL!	2	#NULL!	2	#NULL!	#NULL!	1	#NULL!	4	5	4	4	4	2	4	4	4	4	1	2	1	1	1	1	2	2	2	1	4	1	1	2	2	2	2	4	2	1
376	2	27	1	3	3	2	1	4446	3	2	#NULL!	#NULL!	2	#NULL!	2	#NULL!	#NULL!	2	#NULL!	5	5	4	4	4	4	4	4	4	4	1	2	1	1	1	1	2	2	2	1	4	1	1	2	2	2	2	4	2	1
377	2	29	3	4	3	2	1	4400	3	2	#NULL!	#NULL!	2	#NULL!	2	#NULL!	#NULL!	2	#NULL!	5	5	4	4	4	2	4	4	4	4	1	2	1	1	1	1	2	2	2	1	4	1	1	2	2	2	2	4	2	1
378	2	30	1	4	3	2	1	4400	3	2	#NULL!	#NULL!	2	#NULL!	2	#NULL!	#NULL!	2	#NULL!	5	5	4	4	4	2	4	4	4	4	1	2	1	1	1	1	2	2	2	1	4	1	1	2	2	2	2	4	2	1
379	2	27	1	3	3	2	1	4446	3	2	#NULL!	#NULL!	2	#NULL!	2	#NULL!	#NULL!	2	#NULL!	4	5	5	4	4	2	4	4	4	4	1	2	1	1	1	1	2	2	2	1	4	1	1	2	2	2	2	4	2	1
380	2	35	1	4	3	2	1	5274	7	2	#NULL!	#NULL!	2	#NULL!	2	#NULL!	#NULL!	2	#NULL!	4	5	5	5	5	5	4	5	4	4	1	2	1	1	1	1	1	3	4	2	2	3	2	3	4	3	3	3	2	2
281	2	35	1	4	3	2	1	5200	6	2	#NULL!	#NULL!	2	#NULL!	2	#NULL!	#NULL!	2	#NULL!	4	5	5	5	5	5	4	5	3	4	1	2	1	1	1	1	1	3	4	2	2	3	2	3	4	3	3	3	2	2
382	1	35	1	5	3	2	1	5000	5	1	4	2	1	4	2	#NULL!	#NULL!	2	#NULL!	4	5	5	5	5	5	5	4	5	4	1	2	1	1	1	1	1	2	4	2	2	3	2	3	4	3	3	2	2	2
383	1	28	1	4	3	2	1	5200	5	2	#NULL!	#NULL!	2	#NULL!	2	#NULL!	#NULL!	2	#NULL!	4	4	4	4	2	2	2	3	3	3	1	2	1	1	1	1	1	3	4	2	2	3	2	3	4	2	3	3	2	2
384	1	30	1	2	3	2	1	5200	5	2	#NULL!	#NULL!	2	#NULL!	2	#NULL!	#NULL!	2	#NULL!	4	4	4	4	2	2	2	3	3	3	1	2	1	1	1	1	1	3	4	2	2	3	1	3	4	2	3	3	2	2
385	1	29	2	3	3	2	1	4000	3	2	#NULL!	#NULL!	1	3	2	#NULL!	#NULL!	2	#NULL!	4	4	3	2	2	2	2	3	3	3	2	1	2	2	1	1	1	2	2	3	3	1	2	2	3	3	2	3	3	3
386	1	45	1	5	3	3	1	7000	6	2	#NULL!	#NULL!	1	3	2	#NULL!	#NULL!	2	#NULL!	4	4	2	2	2	2	2	3	3	3	2	1	2	2	1	1	1	3	2	2	2	2	2	3	2	2	2	4	4	3
387	2	42	1	4	3	2	2	6219	4	2	#NULL!	#NULL!	2	#NULL!	2	#NULL!	#NULL!	1	2	3	2	3	4	3	3	5	4	4	2	1	1	2	2	1	2	1	4	4	4	5	4	2	1	3	2	3	4	3	2
388	2	30	1	3	3	1	1	4205	3	2	#NULL!	#NULL!	1	2	1	1	1	1	#NULL!	2	5	3	3	3	3	4	4	3	5	2	1	1	1	2	2	2	3	2	4	4	4	3	4	3	5	4	4	3	3
389	2	46	1	6	3	2	1	7124	9	1	3	2	1	2	2	#NULL!	#NULL!	2	#NULL!	1	4	2	4	3	3	2	2	3	3	2	2	2	2	1	1	1	2	3	3	3	2	3	4	4	3	3	2	2	3
390	1	29	2	1	3	2	3	5291	4	2	#NULL!	#NULL!	1	1	1	1	1	2	#NULL!	4	3	3	4	4	3	5	3	2	4	1	1	2	2	1	2	2	4	3	3	3	4	3	2	1	5	2	3	2	3
391	2	40	1	6	3	2	1	8000	6	2	#NULL!	#NULL!	1	1	2	#NULL!	#NULL!	1	1	4	5	4	3	3	4	4	5	5	4	2	2	1	2	2	1	1	4	4	3	5	4	4	3	4	4	3	3	3	4
392	2	30	2	1	3	3	1	5129	2	2	#NULL!	#NULL!	2	4	2	#NULL!	#NULL!	2	#NULL!	4	3	4	4	4	5	4	3	3	5	1	1	2	1	2	1	1	2	2	1	1	3	2	2	3	4	1	4	3	2
393	1	32	2	3	3	2	3	4790	3	2	#NULL!	#NULL!	1	2	2	#NULL!	#NULL!	2	#NULL!	2	3	2	3	4	3	4	3	3	4	1	1	1	2	2	2	2	2	3	3	4	4	3	4	4	5	3	4	3	4
394	2	43	1	6	3	2	2	4124	4	2	#NULL!	#NULL!	1	4	2	#NULL!	#NULL!	2	#NULL!	5	5	5	4	4	4	4	3	3	1	1	1	2	1	1	1	1	2	3	3	4	3	4	4	4	4	3	4	3	3
395	1	30	1	2	3	2	1	4000	4	2	#NULL!	#NULL!	1	2	2	#NULL!	#NULL!	2	#NULL!	4	4	4	3	4	4	5	4	4	4	2	2	1	2	2	2	2	1	2	1	3	1	1	4	3	4	1	3	2	3
396	1	37	2	4	3	2	1	4500	4	2	#NULL!	#NULL!	1	2	2	#NULL!	#NULL!	2	#NULL!	2	3	2	4	3	2	2	4	4	4	1	2	1	2	1	2	2	3	1	2	1	1	3	1	1	3	4	2	4	3
397	1	4	3	1	5	3	3	7000	6	2	#NULL!	#NULL!	1	3	2	#NULL!	#NULL!	1	#NULL!	4	4	2	2	2	2	2	2	3	3	2	2	2	2	1	1	1	2	3	2	3	2	2	3	3	1	2	2	3	2
398	1	35	1	4	3	2	2	3500	2	2	#NULL!	#NULL!	2	#NULL!	2	#NULL!	#NULL!	2	#NULL!	3	4	2	3	2	2	2	2	3	4	1	2	2	2	2	1	1	1	3	3	3	3	2	1	2	1	2	3	4	2
399	2	32	2	8	3	3	3	6000	3	2	#NULL!	#NULL!	2	#NULL!	2	#NULL!	#NULL!	2	#NULL!	2	4	3	2	2	1	2	3	2	2	1	2	2	2	2	1	1	3	2	1	2	1	2	4	3	2	2	2	4	2
400	2	31	1	3	3	2	1	5600	4	2	#NULL!	#NULL!	2	#NULL!	2	#NULL!	#NULL!	2	#NULL!	4	4	3	2	2	3	3	4	3	3	2	2	2	2	2	1	1	2	3	2	3	3	2	2	1	1	2	3	3	2
401	2	43	1	4	3	2	2	7354	4	2	#NULL!	#NULL!	2	#NULL!	2	#NULL!	#NULL!	2	#NULL!	4	4	3	4	4	2	2	4	4	4	1	2	2	1	2	1	1	2	3	4	4	3	2	4	4	4	2	4	3	2
402	1	35	1	4	3	3	1	8000	5	2	#NULL!	#NULL!	1	4	2	#NULL!	#NULL!	1	#NULL!	2	2	2	5	4	2	2	4	4	4	2	2	1	2	1	2	2	2	1	2	3	2	2	2	1	1	2	3	2	2
403	1	30	1	3	3	2	1	5400	2	2	#NULL!	#NULL!	1	2	2	#NULL!	#NULL!	2	#NULL!	4	4	4	2	4	2	2	2	2	2	2	2	2	1	1	1	1	3	2	3	2	3	2	4	4	3	2	3	3	2
404	1	29	2	1	3	2	1	3680	2	2	#NULL!	#NULL!	1	4	2	#NULL!	#NULL!	2	#NULL!	4	4	4	3	4	4	3	4	4	4	2	1	2	2	2	1	1	3	4	3	2	3	3	2	3	3	3	3	4	3
405	2	28	2	2	3	2	2	4852	3	2	#NULL!	#NULL!	2	#NULL!	2	#NULL!	#NULL!	2	#NULL!	4	3	4	3	4	4	3	2	2	4	1	2	2	2	1	1	2	3	2	3	4	4	3	4	3	4	2	3	2	3
406	1	29	2	1	3	2	2	4324	2	2	#NULL!	#NULL!	2	#NULL!	2	#NULL!	#NULL!	2	#NULL!	2	2	3	2	2	3	2	3	3	4	2	2	2	1	2	2	2	3	2	3	2	3	4	5	3	2	3	2	2	3
407	2	5	2	2	3	2	3	3800	2	2	#NULL!	#NULL!	2	#NULL!	2	#NULL!	#NULL!	2	#NULL!	4	4	2	3	3	1	1	2	2	2	2	1	2	2	2	1	2	2	2	1	1	1	2	2	3	2	2	3	3	2
408	1	28	1	2	3	2	1	5213	5	2	#NULL!	#NULL!	1	1	2	#NULL!	#NULL!	2	#NULL!	1	3	2	3	3	4	4	3	2	1	1	1	2	1	2	2	1	3	3	4	4	3	3	4	5	3	3	3	3	4
409	1	37	1	4	3	2	5	4781	3	2	#NULL!	#NULL!	2	#NULL!	2	#NULL!	#NULL!	2	#NULL!	2	3	4	4	4	5	5	4	4	3	1	1	2	1	2	1	1	2	3	4	4	4	3	4	4	3	2	2	3	3
410	2	33	1	3	2	2	1	3900	2	2	#NULL!	#NULL!	2	#NULL!	2	#NULL!	#NULL!	2	#NULL!	4	3	3	2	3	4	4	4	5	4	1	1	1	2	1	2	2	3	3	4	3	3	2	2	2	5	4	2	2	1
411	2	45	1	6	2	3	1	7895	5	2	#NULL!	#NULL!	2	#NULL!	2	#NULL!	#NULL!	2	#NULL!	4	3	3	2	2	3	3	4	5	4	2	2	1	1	2	1	2	3	3	2	2	3	4	3	2	4	3	2	3	4
412	1	43	1	5	2	2	2	7958	6	2	#NULL!	#NULL!	2	#NULL!	2	#NULL!	#NULL!	1	#NULL!	3	3	4	3	4	3	5	4	3	2	1	2	2	2	2	1	1	1	2	1	2	3	2	3	4	3	2	4	2	2
413	2	31	1	2	2	2	3	4254	3	1	3	2	2	#NULL!	2	#NULL!	#NULL!	2	#NULL!	3	3	4	3	4	5	4	3	2	3	1	2	2	2	1	2	1	2	3	3	3	4	5	3	2	2	3	2	2	1
414	1	42	3	4	2	2	1	4720	5	1	3	2	1	2	2	#NULL!	#NULL!	2	3	3	3	2	3	4	4	4	4	5	3	2	2	1	1	2	1	1	2	3	3	4	3	2	2	2	2	2	3	3	3
415	1	27	2	1	2	3	3	5890	5	2	#NULL!	#NULL!	2	#NULL!	2	#NULL!	#NULL!	2	#NULL!	3	2	2	3	4	4	3	2	1	4	1	1	2	2	2	1	2	3	3	3	2	2	3	4	4	5	3	2	2	1
416	2	28	1	2	2	2	1	4400	3	2	#NULL!	#NULL!	2	#NULL!	2	#NULL!	#NULL!	2	#NULL!	2	4	4	4	5	4	3	4	4	3	2	2	2	2	1	1	1	2	2	3	2	3	4	1	3	3	3	3	3	2
417	2	26	1	3	2	2	1	3300	4	2	#NULL!	#NULL!	1	4	2	#NULL!	#NULL!	2	#NULL!	2	2	2	3	3	3	3	3	4	3	2	1	1	1	1	2	1	2	3	4	3	3	3	2	1	1	2	2	2	2
[truncated: 49 more columns]
